# Supplementary material for: 1-Hydroxy­ethyl-2-methyl-5-nitro­imidazolium 3-carb­oxy-4-hydroxy­benzene­sulfonate
Source: Acta Crystallogr Sect E Struct Rep Online. 2008 Jun 25;64(Pt 7):o1338–9. doi: 10.1107/S1600536808018643 (PMC2961761; doi:10.1107/S1600536808018643)
Supplement: Supplementary file 1 [file e-64-o1338-sup1.cif]

##############################################################################
###                                                                        ###
###        Electronic paper (Acta Crystallographica Section E)             ###
###                                                                        ###
##############################################################################
#                                                                            #
# This CIF contains the data in a paper accepted for publication in Acta     #
# Crystallographica Section E. It conforms to the requirements of Notes      #
# for Authors for Section E, and has been peer reviewed under the auspices   #
# of the IUCr Commission on Journals.                                        #
#                                                                            #
# Full details of the Crystallographic Information File format               #
# are given in the paper "The Crystallographic Information File (CIF):       #
# a New Standard Archive File for Crystallography" by S. R. Hall, F. H.      #
# Allen and I. D. Brown [Acta Cryst. (1991), A47, 655-685].                  #
#                                                                            #
# The current version of the core CIF dictionary is obtainable from          #
# ftp://ftp.iucr.org/pub/cif_core.dic. The current version number is 2.4.    #
#                                                                            #
# Software is freely available for graphical display of the structure(s) in  #
# this CIF.  For information consult the CIF home page http://www.iucr.org/  #
# cif/home.html                                                              #
#                                                                            #
# This file may be used for bona fide research purposes within the           #
# scientific community so long as proper attribution is given to the journal # 
# article from which it was obtained.                                        #
#                                                                            #
##############################################################################
                                             
data_global
_audit_creation_method     'form.cif (version 2.0)'
_journal_data_validation_number     ?
_journal_date_recd_electronic     2008-06-15
_journal_date_accepted     2008-06-20
_journal_name_full     'Acta Crystallographica, Section E'
_journal_year     2008
_journal_volume     64
_journal_issue      7
_journal_page_first     o1338
_journal_page_last     o1339
_journal_paper_category     QO
_journal_coeditor_code     LH2643
loop_
    _publ_contact_author_name
    'Dr. Yang, Bo'
_publ_contact_author_address
;
Wuhan Grand Pharmaceutical Group Co., Ltd
No.5, GuTian Road
WuHan, 430035
P. R. China
;
_publ_contact_author_email     'b_yang58@126.com'
_publ_contact_author_fax     ?
_publ_contact_author_phone     ?
_publ_section_title
;
1-Hydroxyethyl-2-methyl-5-nitroimidazolium 3-carboxy-4-hydroxybenzenesulfonate
;
loop_
    _publ_author_name
    _publ_author_footnote
    _publ_author_address
    'Yang, Bo' .
;
Wuhan Grand Pharmaceutical Group Co. Ltd
No. 5 Gu Tian Road
Wuhan 430035
People's Republic of China
;
data_I
_audit_creation_method     SHELXL-97
_chemical_name_systematic
;
1-Hydroxyethyl-2-methyl-5-nitroimidazolium 3-carboxy-4-hydroxybenzenesulfonate
;
_chemical_name_common     ?
_chemical_formula_moiety     'C6 H10 N3 O3 +, C7 H5 O6 S -'
_chemical_formula_sum     'C13 H15 N3 O9 S'
_chemical_formula_iupac     'C6 H10 N3 O3 +, C7 H5 O6 S -'
_chemical_formula_weight     389.34
_chemical_melting_point     ?
_symmetry_cell_setting     Monoclinic
_symmetry_space_group_name_H-M     'P 21/n'
_symmetry_space_group_name_Hall     '-P 2yn'
loop_
    _symmetry_equiv_pos_as_xyz
    'x, y, z'
    '-x+1/2, y+1/2, -z+1/2'
    '-x, -y, -z'
    'x-1/2, -y-1/2, z-1/2'
_cell_length_a     8.8438(3)
_cell_length_b     13.0249(4)
_cell_length_c     14.148(5)
_cell_angle_alpha     90.00
_cell_angle_beta     100.4130(10)
_cell_angle_gamma     90.00
_cell_volume     1602.9(6)
_cell_formula_units_Z     4
_cell_measurement_reflns_used     9747
_cell_measurement_theta_min     2.53
_cell_measurement_theta_max     28.16
_cell_measurement_temperature     294(2)
_exptl_crystal_description     block
_exptl_crystal_colour     colorless
_exptl_crystal_size_max     0.35
_exptl_crystal_size_mid     0.26
_exptl_crystal_size_min     0.20
_exptl_crystal_density_diffrn     1.613
_exptl_crystal_density_meas     ?
_exptl_crystal_density_method     'not measured'
_exptl_crystal_F_000     808
_exptl_absorpt_coefficient_mu     0.260
_exptl_absorpt_correction_type     multi-scan
_exptl_absorpt_process_details     '(SADABS; Sheldrick, 1997)'
_exptl_absorpt_correction_T_min     0.9045
_exptl_absorpt_correction_T_max     0.9498
_exptl_special_details
;
;
_diffrn_ambient_temperature     294(2)
_diffrn_radiation_type     'Mo k\a'
_diffrn_radiation_wavelength     0.71073
_diffrn_radiation_source     'fine focus sealed Siemens Mo tube'
_diffrn_radiation_monochromator     graphite
_diffrn_measurement_device_type     'Bruker SMART APEX CCD area-detector'
_diffrn_measurement_method     '0.3\% wide \w exposures'
_diffrn_detector_area_resol_mean     ?
_diffrn_reflns_number     17399
_diffrn_reflns_av_R_equivalents     0.0201
_diffrn_reflns_av_sigmaI/netI     0.0170
_diffrn_reflns_theta_min     2.14
_diffrn_reflns_theta_max     27.00
_diffrn_reflns_theta_full     27.00
_diffrn_measured_fraction_theta_max     0.999
_diffrn_measured_fraction_theta_full     0.999
_diffrn_reflns_limit_h_min     -11
_diffrn_reflns_limit_h_max     11
_diffrn_reflns_limit_k_min     -16
_diffrn_reflns_limit_k_max     16
_diffrn_reflns_limit_l_min     -18
_diffrn_reflns_limit_l_max     18
_diffrn_standards_number     ?
_diffrn_standards_interval_count     ?
_diffrn_standards_interval_time     ?
_diffrn_standards_decay_%     ?
_refine_special_details
;
Refinement of <i>F</i>^2^ against ALL reflections. The weighted <i>R</i>-factor
<i>wR</i> and goodness of fit <i>S</i> are based on <i>F</i>^2^, conventional
<i>R</i>-factors <i>R</i> are based on <i>F</i>, with <i>F</i> set to zero for
negative <i>F</i>^2^. The threshold expression of <i>F</i>^2^ >
\s(<i>F</i>^2^) is used only for calculating <i>R</i>-factors(gt) <i>etc</i>.
and is not relevant to the choice of reflections for refinement.
<i>R</i>-factors based on <i>F</i>^2^ are statistically about twice as large
as those based on <i>F</i>, and <i>R</i>- factors based on ALL data will be
even larger.
;
_reflns_number_total     3503
_reflns_number_gt     3156
_reflns_threshold_expression     I>2\s(I)
_refine_ls_structure_factor_coef     Fsqd
_refine_ls_matrix_type     full
_refine_ls_R_factor_all     0.0454
_refine_ls_R_factor_gt     0.0419
_refine_ls_wR_factor_gt     0.1159
_refine_ls_wR_factor_ref     0.1183
_refine_ls_goodness_of_fit_ref     1.065
_refine_ls_restrained_S_all     1.078
_refine_ls_number_reflns     3503
_refine_ls_number_parameters     262
_refine_ls_number_restraints     4
_refine_ls_hydrogen_treatment     mixed
_refine_ls_weighting_scheme     calc
_refine_ls_weighting_details
         'calc w=1/[\s^2^(Fo^2^)+(0.0695P)^2^+0.4716P] where P=(Fo^2^+2Fc^2^)/3'
_atom_sites_solution_hydrogens     geom
_atom_sites_solution_primary     direct
_atom_sites_solution_secondary     difmap
_refine_ls_shift/su_max     0.000
_refine_ls_shift/su_mean     0.000
_refine_diff_density_max     0.321
_refine_diff_density_min     -0.305
_refine_ls_extinction_method     none
_refine_ls_extinction_coef     ?
loop_
    _atom_type_symbol
    _atom_type_description
    _atom_type_scat_dispersion_real
    _atom_type_scat_dispersion_imag
    _atom_type_scat_source
    'C' 'C' 0.0033 0.0016
                         'International Tables Vol C Tables 4.2.6.8 and 6.1.1.4'
    'H' 'H' 0.0000 0.0000
                         'International Tables Vol C Tables 4.2.6.8 and 6.1.1.4'
    'N' 'N' 0.0061 0.0033
                         'International Tables Vol C Tables 4.2.6.8 and 6.1.1.4'
    'O' 'O' 0.0106 0.0060
                         'International Tables Vol C Tables 4.2.6.8 and 6.1.1.4'
    'S' 'S' 0.1246 0.1234
                         'International Tables Vol C Tables 4.2.6.8 and 6.1.1.4'
_computing_data_collection     'SMART (Bruker, 2001)'
_computing_cell_refinement     'SAINT (Bruker, 2001)'
_computing_data_reduction     'SAINT (Bruker, 2001)'
_computing_structure_solution     'SHELXS97 (Sheldrick, 2008)'
_computing_structure_refinement     'SHELXL97 (Sheldrick, 2008)'
_computing_molecular_graphics     'PLATON (Spek, 2003)'
_computing_publication_material     'PLATON (Spek, 2003)'
loop_
    _atom_site_type_symbol
    _atom_site_label
    _atom_site_fract_x
    _atom_site_fract_y
    _atom_site_fract_z
    _atom_site_U_iso_or_equiv
    _atom_site_adp_type
    _atom_site_calc_flag
    _atom_site_refinement_flags
    _atom_site_occupancy
    _atom_site_disorder_assembly
    _atom_site_disorder_group
    C C1 0.26714(18) 0.68882(13) 0.68052(11) 0.0389(3) Uani d . 1 . .
    C C2 0.3234(2) 0.78986(13) 0.68903(12) 0.0441(4) Uani d . 1 . .
    C C3 0.4814(2) 0.80629(14) 0.69525(14) 0.0520(4) Uani d . 1 . .
    H H3 0.5198 0.8729 0.7007 0.062 Uiso calc R 1 . .
    C C4 0.5807(2) 0.72533(14) 0.69348(13) 0.0462(4) Uani d . 1 . .
    H H4 0.6851 0.7376 0.6965 0.055 Uiso calc R 1 . .
    C C5 0.52498(18) 0.62468(13) 0.68713(11) 0.0380(3) Uani d . 1 . .
    C C6 0.36914(18) 0.60747(13) 0.68103(11) 0.0380(3) Uani d . 1 . .
    H H6 0.3320 0.5405 0.6772 0.046 Uiso calc R 1 . .
    C C7 0.1012(2) 0.67003(14) 0.67435(13) 0.0433(4) Uani d . 1 . .
    C C8 0.1649(2) 0.27776(14) 0.56001(12) 0.0443(4) Uani d . 1 A .
    C C9 0.2283(2) 0.36913(14) 0.54592(13) 0.0474(4) Uani d . 1 A .
    H H9 0.1782 0.4318 0.5342 0.057 Uiso calc R 1 . .
    C C10 0.41167(19) 0.25196(13) 0.56990(11) 0.0405(4) Uani d . 1 A .
    C C11 0.5662(2) 0.20700(17) 0.58081(16) 0.0591(5) Uani d . 1 . .
    H H11A 0.6376 0.2584 0.5680 0.089 Uiso calc R 1 . .
    H H11B 0.5650 0.1512 0.5363 0.089 Uiso calc R 1 . .
    H H11C 0.5969 0.1820 0.6452 0.089 Uiso calc R 1 . .
    C C12 0.2655(3) 0.09157(14) 0.58498(13) 0.0546(5) Uani d . 1 A .
    H H12A 0.1935 0.0764 0.6273 0.065 Uiso calc R 1 . .
    H H12B 0.3647 0.0633 0.6137 0.065 Uiso calc R 1 . .
    C C13 0.2110(3) 0.04186(16) 0.48829(16) 0.0625(6) Uani d D 1 . .
    H H13A 0.2000 -0.0315 0.4965 0.075 Uiso calc PR 0.860(4) A 1
    H H13B 0.1113 0.0694 0.4597 0.075 Uiso calc PR 0.860(4) A 1
    H H13C 0.2960 0.0404 0.4535 0.075 Uiso d PR 0.140(4) A 2
    H H13D 0.1834 -0.0288 0.4987 0.075 Uiso d PR 0.140(4) A 2
    N N1 0.27916(17) 0.20437(10) 0.57531(10) 0.0415(3) Uani d . 1 . .
    N N2 0.38028(18) 0.35061(12) 0.55237(11) 0.0441(3) Uani d . 1 . .
    H H2 0.447(3) 0.3933(19) 0.5509(15) 0.055(6) Uiso d . 1 . .
    N N3 0.0052(2) 0.26065(16) 0.56153(12) 0.0582(4) Uani d . 1 . .
    O O1 0.06220(15) 0.57238(10) 0.66817(11) 0.0551(4) Uani d . 1 . .
    H H1 -0.029(3) 0.567(2) 0.6806(19) 0.083 Uiso d . 1 . .
    O O2 0.00803(16) 0.73868(11) 0.67490(13) 0.0644(4) Uani d . 1 . .
    O O3 0.23266(19) 0.87220(10) 0.69337(12) 0.0612(4) Uani d . 1 . .
    H H3A 0.144(4) 0.849(3) 0.688(2) 0.092 Uiso d . 1 . .
    O O4 0.80111(14) 0.55223(12) 0.72322(11) 0.0577(4) Uani d . 1 . .
    O O5 0.59335(15) 0.44064(11) 0.74685(10) 0.0552(4) Uani d . 1 . .
    O O6 0.62653(14) 0.48356(9) 0.58626(9) 0.0447(3) Uani d . 1 . .
    O O7 -0.0358(2) 0.17473(15) 0.58045(15) 0.0874(6) Uani d . 1 A .
    O O8 -0.0796(2) 0.33520(18) 0.54514(15) 0.0865(6) Uani d . 1 A .
    O O9 0.3138(2) 0.06004(17) 0.42931(13) 0.0725(7) Uani d PD 0.860(4) A 1
    H H9A 0.260(4) 0.065(3) 0.3759(14) 0.109 Uiso d PD 0.860(4) A 1
    O O9' 0.1003(12) 0.0853(9) 0.4339(7) 0.066(4) Uani d PD 0.140(4) A 2
    H H9' 0.13(3) 0.135(12) 0.408(15) 0.099 Uiso d PD 0.140(4) A 2
    S S1 0.64580(4) 0.51687(3) 0.68609(3) 0.03782(14) Uani d . 1 . .
loop_
    _atom_site_aniso_label
    _atom_site_aniso_U_11
    _atom_site_aniso_U_22
    _atom_site_aniso_U_33
    _atom_site_aniso_U_12
    _atom_site_aniso_U_13
    _atom_site_aniso_U_23
    C1 0.0401(8) 0.0393(8) 0.0371(8) -0.0030(7) 0.0064(6) -0.0011(6)
    C2 0.0514(10) 0.0369(8) 0.0437(9) -0.0007(7) 0.0078(7) 0.0033(7)
    C3 0.0565(11) 0.0377(9) 0.0610(11) -0.0127(8) 0.0084(9) 0.0039(8)
    C4 0.0425(9) 0.0445(9) 0.0514(10) -0.0126(7) 0.0077(7) 0.0038(7)
    C5 0.0367(8) 0.0395(8) 0.0381(8) -0.0048(6) 0.0070(6) 0.0012(6)
    C6 0.0380(8) 0.0358(8) 0.0404(8) -0.0065(6) 0.0075(6) -0.0027(6)
    C7 0.0412(8) 0.0417(9) 0.0472(9) 0.0003(7) 0.0088(7) -0.0034(7)
    C8 0.0451(9) 0.0486(10) 0.0391(8) -0.0103(7) 0.0073(7) -0.0059(7)
    C9 0.0491(9) 0.0401(9) 0.0517(10) -0.0048(7) 0.0058(8) -0.0027(7)
    C10 0.0464(9) 0.0394(8) 0.0343(8) -0.0087(7) 0.0036(6) -0.0016(6)
    C11 0.0510(10) 0.0617(12) 0.0620(12) 0.0035(9) 0.0035(9) 0.0017(10)
    C12 0.0836(14) 0.0359(9) 0.0447(9) -0.0151(9) 0.0128(9) 0.0021(7)
    C13 0.0888(16) 0.0447(10) 0.0561(12) -0.0255(11) 0.0188(11) -0.0107(9)
    N1 0.0520(8) 0.0365(7) 0.0351(7) -0.0120(6) 0.0060(6) -0.0017(5)
    N2 0.0465(8) 0.0371(7) 0.0480(8) -0.0133(6) 0.0066(6) -0.0014(6)
    N3 0.0501(9) 0.0760(12) 0.0500(9) -0.0176(9) 0.0134(7) -0.0135(8)
    O1 0.0359(6) 0.0428(7) 0.0875(10) -0.0024(5) 0.0135(6) -0.0028(6)
    O2 0.0482(7) 0.0479(8) 0.0985(12) 0.0063(6) 0.0172(7) -0.0104(7)
    O3 0.0614(8) 0.0360(7) 0.0852(11) 0.0023(6) 0.0104(8) 0.0021(7)
    O4 0.0333(6) 0.0637(9) 0.0728(9) -0.0072(6) 0.0014(6) -0.0126(7)
    O5 0.0534(7) 0.0544(8) 0.0578(8) 0.0007(6) 0.0105(6) 0.0214(6)
    O6 0.0486(7) 0.0396(6) 0.0456(7) -0.0045(5) 0.0079(5) -0.0006(5)
    O7 0.0759(11) 0.0821(12) 0.1140(15) -0.0409(10) 0.0429(10) -0.0266(11)
    O8 0.0517(9) 0.1110(16) 0.0978(13) 0.0069(10) 0.0161(9) 0.0071(11)
    O9 0.0805(13) 0.0892(14) 0.0503(10) -0.0317(11) 0.0186(9) -0.0189(9)
    O9' 0.082(8) 0.066(7) 0.047(6) 0.001(6) 0.006(5) -0.013(5)
    S1 0.0307(2) 0.0400(2) 0.0417(2) -0.00536(14) 0.00351(15) 0.00333(15)
_geom_special_details
;
All e.s.d.'s (except the e.s.d. in the dihedral angle between two l.s. planes)
are estimated using the full covariance matrix. The cell e.s.d.'s are taken
into account individually in the estimation of e.s.d.'s in distances, angles
and torsion angles; correlations between e.s.d.'s in cell parameters are only
used when they are defined by crystal symmetry. An approximate (isotropic)
treatment of cell e.s.d.'s is used for estimating e.s.d.'s involving l.s.
planes.
;
loop_
    _geom_bond_atom_site_label_1
    _geom_bond_atom_site_label_2
    _geom_bond_site_symmetry_2
    _geom_bond_distance
    _geom_bond_publ_flag
    C1 C6 . 1.391(2) no
    C1 C2 . 1.405(2) no
    C1 C7 . 1.475(2) no
    C2 O3 . 1.348(2) no
    C2 C3 . 1.400(3) no
    C3 C4 . 1.376(3) no
    C3 H3 . 0.9300 no
    C4 C5 . 1.398(2) no
    C4 H4 . 0.9300 no
    C5 C6 . 1.384(2) no
    C5 S1 . 1.7662(17) no
    C6 H6 . 0.9300 no
    C7 O2 . 1.217(2) no
    C7 O1 . 1.317(2) no
    C8 C9 . 1.346(2) no
    C8 N1 . 1.379(2) no
    C8 N3 . 1.434(2) no
    C9 N2 . 1.352(2) no
    C9 H9 . 0.9300 no
    C10 N2 . 1.328(2) no
    C10 N1 . 1.340(2) no
    C10 C11 . 1.469(3) no
    C11 H11A . 0.9600 no
    C11 H11B . 0.9600 no
    C11 H11C . 0.9600 no
    C12 N1 . 1.482(2) no
    C12 C13 . 1.512(3) no
    C12 H12A . 0.9700 no
    C12 H12B . 0.9700 no
    C13 O9' . 1.265(8) no
    C13 O9 . 1.361(3) no
    C13 H13A . 0.9700 no
    C13 H13B . 0.9700 no
    C13 H13C . 0.9700 no
    C13 H13D . 0.9700 no
    N2 H2 . 0.81(2) no
    N3 O7 . 1.221(3) no
    N3 O8 . 1.223(3) no
    O1 H1 . 0.86(3) no
    O3 H3A . 0.83(3) no
    O4 S1 . 1.4539(12) no
    O5 S1 . 1.4437(13) no
    O6 S1 . 1.4579(14) no
    O9 H13C . 0.4764 no
    O9 H9A . 0.820(10)
                     no
    O9' H9' . 0.820(10)
                      no
loop_
    _geom_angle_atom_site_label_1
    _geom_angle_atom_site_label_2
    _geom_angle_atom_site_label_3
    _geom_angle_site_symmetry_1
    _geom_angle_site_symmetry_3
    _geom_angle
    _geom_angle_publ_flag
    C6 C1 C2 . . 119.60(15) no
    C6 C1 C7 . . 120.76(15) no
    C2 C1 C7 . . 119.61(15) no
    O3 C2 C3 . . 118.11(16) no
    O3 C2 C1 . . 123.01(16) no
    C3 C2 C1 . . 118.87(16) no
    C4 C3 C2 . . 120.97(16) no
    C4 C3 H3 . . 119.5 no
    C2 C3 H3 . . 119.5 no
    C3 C4 C5 . . 120.09(16) no
    C3 C4 H4 . . 120.0 no
    C5 C4 H4 . . 120.0 no
    C6 C5 C4 . . 119.46(16) no
    C6 C5 S1 . . 117.90(12) no
    C4 C5 S1 . . 122.63(13) no
    C5 C6 C1 . . 120.98(15) no
    C5 C6 H6 . . 119.5 no
    C1 C6 H6 . . 119.5 no
    O2 C7 O1 . . 122.75(17) no
    O2 C7 C1 . . 123.05(17) no
    O1 C7 C1 . . 114.20(15) no
    C9 C8 N1 . . 108.85(15) no
    C9 C8 N3 . . 125.28(18) no
    N1 C8 N3 . . 125.85(17) no
    C8 C9 N2 . . 105.54(16) no
    C8 C9 H9 . . 127.2 no
    N2 C9 H9 . . 127.2 no
    N2 C10 N1 . . 107.62(16) no
    N2 C10 C11 . . 124.35(17) no
    N1 C10 C11 . . 128.03(17) no
    C10 C11 H11A . . 109.5 no
    C10 C11 H11B . . 109.5 no
    H11A C11 H11B . . 109.5 no
    C10 C11 H11C . . 109.5 no
    H11A C11 H11C . . 109.5 no
    H11B C11 H11C . . 109.5 no
    N1 C12 C13 . . 111.03(16) no
    N1 C12 H12A . . 109.4 no
    C13 C12 H12A . . 109.4 no
    N1 C12 H12B . . 109.4 no
    C13 C12 H12B . . 109.4 no
    H12A C12 H12B . . 108.0 no
    O9' C13 O9 . . 94.5(6) no
    O9' C13 C12 . . 116.4(5) no
    O9 C13 C12 . . 109.93(18) no
    O9' C13 H13A . . 115.5 no
    O9 C13 H13A . . 109.7 no
    C12 C13 H13A . . 109.7 no
    O9 C13 H13B . . 109.7 no
    C12 C13 H13B . . 109.7 no
    H13A C13 H13B . . 108.2 no
    O9' C13 H13C . . 106.6 no
    C12 C13 H13C . . 108.5 no
    H13A C13 H13C . . 98.3 no
    H13B C13 H13C . . 121.6 no
    O9' C13 H13D . . 109.2 no
    O9 C13 H13D . . 118.2 no
    C12 C13 H13D . . 108.4 no
    H13B C13 H13D . . 100.4 no
    H13C C13 H13D . . 107.4 no
    C10 N1 C8 . . 107.09(14) no
    C10 N1 C12 . . 123.38(16) no
    C8 N1 C12 . . 129.19(16) no
    C10 N2 C9 . . 110.91(15) no
    C10 N2 H2 . . 122.7(16) no
    C9 N2 H2 . . 126.1(16) no
    O7 N3 O8 . . 124.99(19) no
    O7 N3 C8 . . 118.5(2) no
    O8 N3 C8 . . 116.46(19) no
    C7 O1 H1 . . 108(2) no
    C2 O3 H3A . . 105(2) no
    C13 O9 H9A . . 104(3) no
    H13C O9 H9A . . 119.2 no
    C13 O9' H9' . . 109(10) no
    O5 S1 O4 . . 112.76(9) no
    O5 S1 O6 . . 112.23(8) no
    O4 S1 O6 . . 112.44(8) no
    O5 S1 C5 . . 106.37(8) no
    O4 S1 C5 . . 106.18(8) no
    O6 S1 C5 . . 106.24(7) no
loop_
    _geom_torsion_atom_site_label_1
    _geom_torsion_atom_site_label_2
    _geom_torsion_atom_site_label_3
    _geom_torsion_atom_site_label_4
    _geom_torsion_site_symmetry_1
    _geom_torsion_site_symmetry_2
    _geom_torsion_site_symmetry_3
    _geom_torsion_site_symmetry_4
    _geom_torsion
    _geom_torsion_publ_flag
    C6 C1 C2 O3 . . . . -176.99(16) no
    C7 C1 C2 O3 . . . . 1.0(3) no
    C6 C1 C2 C3 . . . . 1.7(2) no
    C7 C1 C2 C3 . . . . 179.71(16) no
    O3 C2 C3 C4 . . . . 178.52(17) no
    C1 C2 C3 C4 . . . . -0.2(3) no
    C2 C3 C4 C5 . . . . -1.2(3) no
    C3 C4 C5 C6 . . . . 1.1(3) no
    C3 C4 C5 S1 . . . . -179.15(14) no
    C4 C5 C6 C1 . . . . 0.4(2) no
    S1 C5 C6 C1 . . . . -179.38(12) no
    C2 C1 C6 C5 . . . . -1.8(2) no
    C7 C1 C6 C5 . . . . -179.78(15) no
    C6 C1 C7 O2 . . . . 179.04(18) no
    C2 C1 C7 O2 . . . . 1.1(3) no
    C6 C1 C7 O1 . . . . -1.0(2) no
    C2 C1 C7 O1 . . . . -178.93(16) no
    N1 C8 C9 N2 . . . . 0.23(19) no
    N3 C8 C9 N2 . . . . 178.58(16) no
    N1 C12 C13 O9' . . . . -44.9(7) no
    N1 C12 C13 O9 . . . . 61.0(3) no
    N2 C10 N1 C8 . . . . 0.23(18) no
    C11 C10 N1 C8 . . . . -179.79(17) no
    N2 C10 N1 C12 . . . . 174.03(15) no
    C11 C10 N1 C12 . . . . -6.0(3) no
    C9 C8 N1 C10 . . . . -0.29(19) no
    N3 C8 N1 C10 . . . . -178.63(16) no
    C9 C8 N1 C12 . . . . -173.61(17) no
    N3 C8 N1 C12 . . . . 8.0(3) no
    C13 C12 N1 C10 . . . . -96.5(2) no
    C13 C12 N1 C8 . . . . 75.8(2) no
    N1 C10 N2 C9 . . . . -0.10(19) no
    C11 C10 N2 C9 . . . . 179.92(17) no
    C8 C9 N2 C10 . . . . -0.1(2) no
    C9 C8 N3 O7 . . . . -175.94(19) no
    N1 C8 N3 O7 . . . . 2.1(3) no
    C9 C8 N3 O8 . . . . 2.8(3) no
    N1 C8 N3 O8 . . . . -179.15(17) no
    C6 C5 S1 O5 . . . . -42.03(15) no
    C4 C5 S1 O5 . . . . 138.20(15) no
    C6 C5 S1 O4 . . . . -162.37(13) no
    C4 C5 S1 O4 . . . . 17.86(17) no
    C6 C5 S1 O6 . . . . 77.73(14) no
    C4 C5 S1 O6 . . . . -102.04(15) no
loop_
    _geom_hbond_atom_site_label_D
    _geom_hbond_atom_site_label_H
    _geom_hbond_atom_site_label_A
    _geom_hbond_site_symmetry_A
    _geom_hbond_distance_DH
    _geom_hbond_distance_HA
    _geom_hbond_distance_DA
    _geom_hbond_angle_DHA
    _geom_hbond_publ_flag
    O3 H3A O2 . 0.83(3) 1.86(3) 2.618(2) 151(3) yes
    N2 H2 O6 . 0.81(2) 1.97(2) 2.7557(19) 163(2) yes
    C13 H13D O7 3_556 0.97 2.46 3.280(3) 142.3 yes
    C11 H11C O4 2_646 0.96 2.55 3.457(3) 156.7 yes
    O9 H9A O5 4_565 0.820(10)
                            2.129(13) 2.940(2) 170(4) yes
    O9' H9' O2 3_566 0.820(10)
                             2.258(13) 2.830(2) 127(2) yes
    O1 H1 O4 1_455 0.86(3) 1.73(3) 2.5801(19) 171(3) yes
