# Supplementary material for: 1-Hydroxy­ethyl-2-methyl-5-nitro­imidazolium 3-carb­oxy-4-hydroxy­benzene­sulfonate
Source: Acta Crystallogr Sect E Struct Rep Online. 2008 Jun 25;64(Pt 7):o1338–9. doi: 10.1107/S1600536808018643 (PMC2961761; doi:10.1107/S1600536808018643)
Supplement: Supplementary file 2 [file e-64-o1338-Isup2.hkl]

# 
# h,k,l, Fc-squared, Fo-squared, sigma(Fo-squared) and status flag 
# 
data_I
_shelx_title ' I in P2(1)/n' 
_shelx_refln_list_code          4 
_shelx_F_calc_maximum      304.83 
_exptl_crystal_F_000       808.00 
_reflns_d_resolution_high  0.7828 
 
loop_ 
 _symmetry_equiv_pos_as_xyz 
 'x, y, z' 
 '-x+1/2, y+1/2, -z+1/2' 
 '-x, -y, -z' 
 'x-1/2, -y-1/2, z-1/2' 
 
_cell_length_a     8.8438 
_cell_length_b    13.0249 
_cell_length_c    14.1483 
_cell_angle_alpha  90.000 
_cell_angle_beta  100.413 
_cell_angle_gamma  90.000 
 
_shelx_F_squared_multiplier     1.000 
 
loop_ 
 _refln_index_h 
 _refln_index_k 
 _refln_index_l 
 _refln_F_squared_calc 
 _refln_F_squared_meas 
 _refln_F_squared_sigma 
 _refln_observed_status 
   2   0   0        1.74        2.00      0.19 o 
   4   0   0       60.56       40.14      1.00 o 
   6   0   0        8.39       13.75      0.98 o 
   8   0   0      171.65      137.83      3.51 o 
  10   0   0        9.39        5.54      1.21 o 
   1   1   0     2716.55     2868.92     27.68 o 
   2   1   0     1787.48     1785.34     17.21 o 
   3   1   0     2207.24     2151.46     20.67 o 
   4   1   0     2968.02     3482.63     33.38 o 
   5   1   0     1224.48     1420.32     13.94 o 
   6   1   0       18.00       24.27      0.87 o 
   7   1   0     1805.31     1912.90     21.67 o 
   8   1   0       99.88       87.97      2.62 o 
   9   1   0       15.32       14.91      1.00 o 
  10   1   0        1.18        0.00      0.72 o 
  11   1   0      126.29      135.11      3.72 o 
   0   2   0     2276.86     2228.39     30.38 o 
   1   2   0      103.64      106.08      1.75 o 
   2   2   0    10096.12    10653.20    102.40 o 
   3   2   0      591.13      638.36      6.38 o 
   4   2   0     4765.15     5103.40     48.72 o 
   5   2   0        0.50        0.10      0.26 o 
   6   2   0      189.20      166.57      2.73 o 
   7   2   0      269.50      245.43      3.58 o 
   8   2   0        7.54       12.52      0.86 o 
   9   2   0      110.74       96.83      2.11 o 
  10   2   0      177.45      174.51      3.20 o 
  11   2   0       10.78       16.71      1.30 o 
   1   3   0     4544.24     4755.36     53.32 o 
   2   3   0       78.52      106.18      2.02 o 
   3   3   0     2082.77     2180.25     21.01 o 
   4   3   0       70.05       74.28      1.10 o 
   5   3   0      337.10      344.94      3.78 o 
   6   3   0       67.48       60.53      1.38 o 
   7   3   0      266.23      264.08      3.80 o 
   8   3   0      451.73      383.74      5.24 o 
   9   3   0       15.52       15.03      1.02 o 
  10   3   0        0.67        1.44      0.83 o 
   0   4   0     3187.48     3547.45     47.96 o 
   1   4   0     2001.02     2177.83     24.55 o 
   2   4   0      429.84      420.78     17.16 o 
   3   4   0     3256.65     3958.34     37.86 o 
   4   4   0     1191.56     1339.86     13.16 o 
   5   4   0      127.70      102.81      1.49 o 
   6   4   0     1231.12     1245.35     13.30 o 
   7   4   0       69.97       62.94      1.53 o 
   8   4   0        0.57        2.10      0.64 o 
   9   4   0        7.08        8.16      0.88 o 
  10   4   0       13.37       16.12      1.28 o 
   1   5   0      234.27      261.40      9.25 o 
   2   5   0     1085.15     1232.71     14.09 o 
   3   5   0      795.38      728.51      7.74 o 
   4   5   0        0.42        3.52      0.34 o 
   5   5   0      177.30      181.96      2.28 o 
   6   5   0       11.46        8.23      0.61 o 
   7   5   0       14.60       12.88      0.83 o 
   8   5   0       58.34       59.48      1.74 o 
   9   5   0       25.83       26.06      1.35 o 
  10   5   0        2.35        1.72      0.93 o 
   0   6   0       14.32       29.34      0.88 o 
   1   6   0      628.48      684.51      6.84 o 
   2   6   0      183.80      213.54      2.80 o 
   3   6   0     1013.43     1152.68     12.09 o 
   4   6   0     1095.88     1113.20     11.09 o 
   5   6   0      979.56      926.93     11.35 o 
   6   6   0       25.37       26.85      0.98 o 
   7   6   0      241.08      216.89      3.64 o 
   8   6   0      175.73      163.73      3.12 o 
   9   6   0        0.75        2.57      0.85 o 
  10   6   0       86.72       90.45      2.50 o 
   1   7   0     3742.43     4176.90     40.03 o 
   2   7   0      156.89      164.49      2.28 o 
   3   7   0      849.55      923.68     10.82 o 
   4   7   0       17.88       22.51      0.80 o 
   5   7   0      905.42      957.64     10.35 o 
   6   7   0      518.44      484.84      6.15 o 
   7   7   0      355.64      361.79      5.39 o 
   8   7   0       97.75       92.34      2.26 o 
   9   7   0       13.68       15.30      1.23 o 
  10   7   0        1.49        1.46      1.01 o 
   0   8   0        2.06        0.77      0.35 o 
   1   8   0      240.15      251.11      3.03 o 
   2   8   0       14.18       21.52      0.70 o 
   3   8   0      193.04      226.24      3.44 o 
   4   8   0       40.70       39.18      1.21 o 
   5   8   0       15.12       12.61      0.98 o 
   6   8   0      294.26      302.46      4.21 o 
   7   8   0        5.11        4.74      0.79 o 
   8   8   0      381.91      395.64      6.01 o 
   9   8   0      203.24      238.06      4.29 o 
   1   9   0      133.56      104.72      1.59 o 
   2   9   0      479.92      463.74      5.29 o 
   3   9   0      421.37      439.24      6.10 o 
   4   9   0        1.88        0.91      0.43 o 
   5   9   0      202.70      170.43      2.68 o 
   6   9   0      179.91      192.14      3.05 o 
   7   9   0        4.98        4.86      0.82 o 
   8   9   0      111.41      101.85      2.48 o 
   9   9   0       14.37       13.27      1.29 o 
   0  10   0        3.66        4.70      0.75 o 
   1  10   0     1761.87     1847.00     20.59 o 
   2  10   0      215.23      171.08      2.58 o 
   3  10   0       69.99       59.48      1.25 o 
   4  10   0        9.87       10.91      0.80 o 
   5  10   0        2.27        6.45      0.96 o 
   6  10   0       16.76       18.02      1.05 o 
   7  10   0        2.84        3.89      0.84 o 
   8  10   0       15.93       19.54      1.32 o 
   1  11   0        1.82        4.32      0.62 o 
   2  11   0       94.45      100.87      1.87 o 
   3  11   0       73.63       74.72      1.60 o 
   4  11   0      175.59      158.14      8.70 o 
   5  11   0       99.05       83.25      3.27 o 
   6  11   0        6.93        6.82      0.82 o 
   7  11   0       70.87       87.68      3.04 o 
   8  11   0       29.53       32.97      1.60 o 
   0  12   0       33.58       33.55      1.59 o 
   1  12   0       65.99       60.89      1.97 o 
   2  12   0      409.48      369.27      4.90 o 
   3  12   0      161.95      152.77      2.58 o 
   4  12   0      138.65      135.91      2.44 o 
   5  12   0       11.61        9.95      1.45 o 
   6  12   0        3.62        3.71      0.86 o 
   7  12   0      104.91      117.09      2.95 o 
   1  13   0        5.89        5.40      0.74 o 
   2  13   0      275.16      270.52      3.94 o 
   3  13   0       16.18       23.98      1.09 o 
   4  13   0       11.45        9.31      1.04 o 
   5  13   0       26.72       27.47      1.55 o 
   6  13   0        6.74        0.59      0.81 o 
   0  14   0       15.49       19.09      2.92 o 
   1  14   0        9.73       11.85      1.79 o 
   2  14   0       21.08       20.08      2.12 o 
   3  14   0       33.26       34.32      2.50 o 
   4  14   0        7.28       15.24      1.99 o 
   5  14   0      174.51      169.58      5.64 o 
   6  14   0        0.70        2.36      2.50 o 
   1  15   0        5.42        1.77      1.37 o 
   2  15   0       78.37       80.67      3.78 o 
   3  15   0        6.69        5.06      1.79 o 
   4  15   0       34.71       34.41      2.80 o 
   0  16   0       25.24       26.79      3.54 o 
   1  16   0       54.16       58.55      4.48 o 
   2  16   0        9.01        8.66      2.03 o 
   3  16   0       11.47       13.17      2.46 o 
 -11   0   1       71.80       75.23      3.00 o 
  -9   0   1        7.78       16.83      2.22 o 
  -7   0   1      508.26      467.11      8.44 o 
  -5   0   1     4167.51     4422.29     59.93 o 
  -3   0   1      116.21      107.94      1.87 o 
  -1   0   1      116.05       90.68      1.41 o 
   1   0   1      438.19      355.99     16.26 o 
   3   0   1    16782.32    17831.87    242.37 o 
   5   0   1       83.68       67.17      1.46 o 
   7   0   1        0.02        0.00      0.74 o 
   9   0   1        0.12        0.00      0.87 o 
 -11   1   1       14.75       22.91      1.38 o 
 -10   1   1       14.06       16.56      1.13 o 
  -9   1   1       38.36       36.37      1.35 o 
  -8   1   1      686.22      645.27      8.07 o 
  -7   1   1      254.89      231.06      3.39 o 
  -6   1   1      501.39      482.07      9.50 o 
  -5   1   1     1098.16     1250.88     12.35 o 
  -4   1   1      196.94      149.58      1.80 o 
  -3   1   1     2109.65     2383.44     22.90 o 
  -2   1   1    12481.01    13042.21    125.18 o 
  -1   1   1     1276.04     1316.52     14.40 o 
   0   1   1     1175.36     1247.04     15.46 o 
   1   1   1     3497.13     3608.93     40.72 o 
   2   1   1      856.20      921.11      9.00 o 
   3   1   1     1844.14     2014.32     19.42 o 
   4   1   1     6819.90     7447.15     71.05 o 
   5   1   1        7.41        5.56      0.34 o 
   6   1   1      486.07      533.24      6.57 o 
   7   1   1       38.79       33.83      1.15 o 
   8   1   1       47.43       45.30      1.34 o 
   9   1   1       21.60       22.01      1.12 o 
  10   1   1       39.21       42.73      1.58 o 
 -11   2   1        0.12        0.93      0.85 o 
 -10   2   1        6.51        7.03      0.94 o 
  -9   2   1      124.85      105.56      2.23 o 
  -8   2   1        2.27        3.80      0.67 o 
  -7   2   1     1215.68     1126.52     13.15 o 
  -6   2   1      325.08      301.70      6.28 o 
  -5   2   1      919.29      879.99      8.85 o 
  -4   2   1     2436.96     2632.91     25.36 o 
  -3   2   1       53.05       50.07      1.04 o 
  -2   2   1        2.91        2.27      0.26 o 
  -1   2   1    22948.77    19382.17    369.73 o 
   0   2   1     2628.64     2745.32     26.41 o 
   1   2   1     5411.92     5644.04     67.10 o 
   2   2   1     2545.13     2497.19     28.08 o 
   3   2   1        5.78        6.57      0.31 o 
   4   2   1     2158.52     2516.20     24.24 o 
   5   2   1     1897.87     2046.86     21.21 o 
   6   2   1       92.12      119.50      2.04 o 
   7   2   1      754.29      727.62      8.84 o 
   8   2   1        0.39        0.70      0.59 o 
   9   2   1      172.72      166.49      2.96 o 
  10   2   1       47.48       58.49      1.82 o 
 -11   3   1       41.75       45.87      1.77 o 
 -10   3   1        8.61       10.16      1.00 o 
  -9   3   1        0.00        0.55      0.65 o 
  -8   3   1       43.46       45.37      1.36 o 
  -7   3   1      484.24      489.63      6.25 o 
  -6   3   1      325.20      350.89      3.94 o 
  -5   3   1        6.00        3.71      0.36 o 
  -4   3   1       11.37        4.19      0.31 o 
  -3   3   1     1869.80     2137.77     20.65 o 
  -2   3   1     2756.98     2892.27     31.48 o 
  -1   3   1     3407.44     3587.15     34.29 o 
   0   3   1       30.20       26.96      0.41 o 
   1   3   1       89.22       85.96      1.27 o 
   2   3   1      745.35      738.03      8.53 o 
   3   3   1       69.72       42.31      0.72 o 
   4   3   1       74.95       69.85      1.05 o 
   5   3   1       22.60       20.47      0.80 o 
   6   3   1     1674.78     1741.94     19.68 o 
   7   3   1      838.31      816.02      9.82 o 
   8   3   1       40.93       33.79      1.23 o 
   9   3   1       26.12       20.04      1.12 o 
  10   3   1      109.56      129.27      2.70 o 
 -10   4   1       69.48       70.15      1.96 o 
  -9   4   1       35.46       36.80      1.72 o 
  -8   4   1       96.64      100.79      2.06 o 
  -7   4   1      631.93      600.81      7.48 o 
  -6   4   1      171.10      156.44      2.10 o 
  -5   4   1     2128.32     2161.97     21.04 o 
  -4   4   1       35.05       47.32      0.86 o 
  -3   4   1      452.82      469.74      5.14 o 
  -2   4   1      226.94      238.91      2.56 o 
  -1   4   1     8908.26     9019.44     88.35 o 
   0   4   1      195.99      179.85      1.92 o 
   1   4   1     3852.10     4119.83     41.71 o 
   2   4   1     1368.28     1397.46     14.38 o 
   3   4   1     1466.10     1554.85     17.73 o 
   4   4   1      113.08      137.69      1.74 o 
   5   4   1       14.25       19.23      0.62 o 
   6   4   1     1153.71     1088.84     12.62 o 
   7   4   1       11.86       14.97      0.93 o 
   8   4   1        0.71        4.08      0.93 o 
   9   4   1      110.42      108.49      2.30 o 
  10   4   1        7.45        9.62      1.15 o 
 -10   5   1       10.02       12.88      1.19 o 
  -9   5   1        0.84        2.90      0.96 o 
  -8   5   1      492.75      489.03      6.43 o 
  -7   5   1       53.65       45.04      1.31 o 
  -6   5   1      143.88      126.10      1.97 o 
  -5   5   1      203.25      194.56      2.40 o 
  -4   5   1     2816.29     2944.81     28.40 o 
  -3   5   1     1374.93     1493.72     16.58 o 
  -2   5   1     1481.20     1492.20     14.50 o 
  -1   5   1     6550.73     7256.98     69.25 o 
   0   5   1      185.21      184.58      2.02 o 
   1   5   1        5.25        0.77      0.21 o 
   2   5   1     4965.25     5422.86     55.04 o 
   3   5   1     1117.60     1146.01     13.21 o 
   4   5   1       22.21       15.78      0.75 o 
   5   5   1       30.33       23.96      0.84 o 
   6   5   1      616.15      611.82      7.49 o 
   7   5   1      297.44      269.10      5.36 o 
   8   5   1        4.28        6.06      0.85 o 
   9   5   1       56.87       54.26      1.78 o 
  10   5   1       14.41       17.88      1.38 o 
 -10   6   1       15.82       15.76      1.30 o 
  -9   6   1      172.88      199.45      3.71 o 
  -8   6   1        3.74        5.68      0.83 o 
  -7   6   1      748.19      725.94      9.62 o 
  -6   6   1      196.66      166.13      2.70 o 
  -5   6   1       79.70       69.90      1.24 o 
  -4   6   1        4.60        7.90      0.44 o 
  -3   6   1      142.99      156.52      1.92 o 
  -2   6   1      713.74      842.11      8.37 o 
  -1   6   1      629.42      575.66      6.18 o 
   0   6   1     1354.60     1340.54     15.27 o 
   1   6   1        2.18        3.05      0.30 o 
   2   6   1     1540.75     1817.24     18.71 o 
   3   6   1      777.04      809.89     22.49 o 
   4   6   1      257.92      340.22      4.36 o 
   5   6   1      502.65      473.03      5.09 o 
   6   6   1       89.40       89.91      1.95 o 
   7   6   1       81.39       77.33      1.92 o 
   8   6   1        7.11       10.01      0.99 o 
   9   6   1      147.82      149.86      3.39 o 
  10   6   1       23.42       26.92      1.56 o 
 -10   7   1       15.88       21.39      1.49 o 
  -9   7   1       19.16       18.00      1.56 o 
  -8   7   1      204.29      197.35      3.56 o 
  -7   7   1       73.00       70.07      1.83 o 
  -6   7   1      211.00      197.08      2.79 o 
  -5   7   1      920.24      898.68      9.76 o 
  -4   7   1     1131.92     1126.92     11.95 o 
  -3   7   1      772.98      806.15      8.14 o 
  -2   7   1      744.95      927.56      9.24 o 
  -1   7   1      114.28       97.35      2.30 o 
   0   7   1     2211.65     2504.67     28.31 o 
   1   7   1       13.83       18.33      0.60 o 
   2   7   1      307.86      235.01      2.87 o 
   3   7   1      218.18      202.24      2.78 o 
   4   7   1       24.48       28.15      2.19 o 
   5   7   1       58.26       61.94      1.31 o 
   6   7   1       25.89       28.84      1.17 o 
   7   7   1      137.07      128.48      2.73 o 
   8   7   1       46.20       47.66      1.64 o 
   9   7   1        0.06        0.75      0.85 o 
  -9   8   1        9.06       15.49      1.27 o 
  -8   8   1       17.03       19.71      1.23 o 
  -7   8   1      124.31      131.13      2.84 o 
  -6   8   1      653.05      667.04      7.58 o 
  -5   8   1     1078.59     1084.54     12.46 o 
  -4   8   1        1.08        0.64      0.39 o 
  -3   8   1       13.13        9.24      0.53 o 
  -2   8   1      518.92      519.00      5.77 o 
  -1   8   1      279.51      302.01      3.85 o 
   0   8   1        2.43        8.55      0.50 o 
   1   8   1      320.76      319.54      3.74 o 
   2   8   1       10.05       10.99      0.52 o 
   3   8   1      363.85      320.16      3.84 o 
   4   8   1      464.91      458.82      7.01 o 
   5   8   1      244.76      207.54      6.53 o 
   6   8   1      201.37      201.54      3.42 o 
   7   8   1        1.49        1.26      0.70 o 
   8   8   1        0.51        0.99      0.79 o 
   9   8   1      176.87      213.46      4.02 o 
  -9   9   1       73.72       79.83      3.33 o 
  -8   9   1       94.94      101.95      2.45 o 
  -7   9   1       11.17        9.02      0.93 o 
  -6   9   1      460.92      400.72      5.45 o 
  -5   9   1      125.26      116.15      2.08 o 
  -4   9   1      614.53      624.91      7.03 o 
  -3   9   1      625.39      626.02      6.97 o 
  -2   9   1      174.50      173.24      2.77 o 
  -1   9   1       10.36        9.05      3.16 o 
   0   9   1      263.34      246.79      4.07 o 
   1   9   1      226.88      202.80      2.62 o 
   2   9   1       60.43       58.03      1.17 o 
   3   9   1      112.00      103.20      1.68 o 
   4   9   1      347.76      334.06      4.40 o 
   5   9   1       24.73       14.89      0.99 o 
   6   9   1      201.84      200.79      3.43 o 
   7   9   1       31.74       36.47      1.45 o 
   8   9   1       15.07       19.19      1.27 o 
   9   9   1       14.10       15.61      1.36 o 
  -8  10   1        0.33        3.80      0.97 o 
  -7  10   1        0.71        2.04      0.75 o 
  -6  10   1       84.83       81.02      2.04 o 
  -5  10   1       61.98       43.39      1.19 o 
  -4  10   1      141.61      130.09      2.06 o 
  -3  10   1      132.93      106.00      2.03 o 
  -2  10   1      314.56      300.04      4.93 o 
  -1  10   1        7.89        7.57      0.77 o 
   0  10   1       17.72       11.12      0.98 o 
   1  10   1      465.22      427.71      8.58 o 
   2  10   1      128.18      116.33      1.84 o 
   3  10   1      177.83      136.47      2.07 o 
   4  10   1      220.90      209.98      2.91 o 
   5  10   1      382.64      347.59     10.32 o 
   6  10   1      207.77      217.13      4.81 o 
   7  10   1        0.06        0.00      0.71 o 
   8  10   1       75.78       81.26      2.45 o 
  -8  11   1        4.80        4.03      1.03 o 
  -7  11   1       44.96       50.33      1.90 o 
  -6  11   1        2.59        1.88      0.69 o 
  -5  11   1       57.62       54.74      1.50 o 
  -4  11   1      182.17      169.43      2.72 o 
  -3  11   1       27.58       27.15      1.25 o 
  -2  11   1        1.03        1.72      0.64 o 
  -1  11   1      966.78      958.09     35.59 o 
   0  11   1       44.04       35.72      1.35 o 
   1  11   1      861.88      809.25      9.56 o 
   2  11   1      139.87      159.80      2.79 o 
   3  11   1      320.83      309.80      5.20 o 
   4  11   1        0.71        0.00      0.50 o 
   5  11   1        2.48        3.23      0.61 o 
   6  11   1        3.90        3.91      0.88 o 
   7  11   1      124.05      125.66      2.79 o 
   8  11   1       22.46       29.12      1.57 o 
  -7  12   1        2.41        2.16      1.60 o 
  -6  12   1        1.16        0.12      1.27 o 
  -5  12   1       77.63       78.11      2.33 o 
  -4  12   1       57.54       48.17      3.78 o 
  -3  12   1      615.78      519.37      8.10 o 
  -2  12   1      110.86       90.00      5.23 o 
  -1  12   1        0.02        0.53      0.55 o 
   0  12   1      255.13      252.40      5.25 o 
   1  12   1      168.70      173.34      2.75 o 
   2  12   1      390.12      384.01      5.07 o 
   3  12   1        3.80        2.79      0.85 o 
   4  12   1      436.22      445.27      5.83 o 
   5  12   1       26.75       27.91      1.38 o 
   6  12   1       16.13       14.96      1.25 o 
   7  12   1        8.90        5.35      2.66 o 
  -7  13   1        4.46        3.87      2.05 o 
  -6  13   1        0.17        0.00      1.16 o 
  -5  13   1        4.56        4.75      1.66 o 
  -4  13   1       18.71       20.38      2.01 o 
  -3  13   1      152.74      120.61     11.07 o 
  -2  13   1      138.75      143.67      3.21 o 
  -1  13   1       71.17       75.10      2.20 o 
   0  13   1      237.41      232.37      5.87 o 
   1  13   1        0.13        0.07      0.75 o 
   2  13   1       35.10       36.63      2.50 o 
   3  13   1       84.54       86.80      2.42 o 
   4  13   1        0.67        1.37      0.80 o 
   5  13   1        0.41        1.56      1.51 o 
   6  13   1        0.24        0.94      1.23 o 
  -6  14   1       15.17       18.83      1.87 o 
  -5  14   1        5.09        2.52      2.33 o 
  -4  14   1       11.13       10.81      1.31 o 
  -3  14   1       11.99       12.58      1.27 o 
  -2  14   1       15.82       17.28      1.65 o 
  -1  14   1       15.15       15.44      1.24 o 
   0  14   1      259.87      260.72      9.36 o 
   1  14   1        1.28        0.73      0.87 o 
   2  14   1       24.84       23.11      1.44 o 
   3  14   1       24.60       31.98      1.60 o 
   4  14   1       36.68       46.13      1.91 o 
   5  14   1        8.61        8.61      2.92 o 
  -4  15   1       14.43       12.95      2.11 o 
  -3  15   1       62.17       62.82      3.43 o 
  -2  15   1        1.21        1.74      1.50 o 
  -1  15   1        1.05        0.57      1.39 o 
   0  15   1        9.39        9.21      1.77 o 
   1  15   1       60.88       57.10      3.17 o 
   2  15   1       25.96       28.06      2.45 o 
   3  15   1      125.61      143.60      7.32 o 
   4  15   1        7.35        9.69      3.26 o 
  -3  16   1        2.44        1.40      1.79 o 
  -2  16   1       18.17       26.83      2.64 o 
  -1  16   1        4.74        5.49      1.84 o 
   0  16   1        0.62        0.62      1.55 o 
   1  16   1        1.62        3.14      1.74 o 
   2  16   1        1.11        0.00      1.91 o 
 -10   0   2        8.24        9.20      1.35 o 
  -8   0   2      126.42      102.89      2.88 o 
  -6   0   2      758.40      692.18     16.49 o 
  -4   0   2      100.67      114.16      2.07 o 
  -2   0   2     1582.96     1720.40     26.88 o 
   0   0   2     1201.45     1434.94     26.40 o 
   2   0   2     4645.49     4953.09     76.26 o 
   4   0   2        8.87        1.00      0.48 o 
   6   0   2        5.62        9.02      3.09 o 
   8   0   2      388.54      363.09      7.10 o 
  10   0   2       28.58       33.90      2.07 o 
 -11   1   2       20.22       26.99      1.44 o 
 -10   1   2        0.01        0.30      0.73 o 
  -9   1   2      187.51      183.70      3.11 o 
  -8   1   2      126.46      103.96      2.05 o 
  -7   1   2      184.40      165.59      2.66 o 
  -6   1   2      143.26      134.45      2.41 o 
  -5   1   2      157.76      135.36      1.76 o 
  -4   1   2      120.09      158.70      1.90 o 
  -3   1   2      148.72      116.97      1.41 o 
  -2   1   2      626.03      691.70      7.25 o 
  -1   1   2       60.81       64.87      0.81 o 
   0   1   2        0.01        2.97      0.34 o 
   1   1   2     2989.24     3228.94     30.85 o 
   2   1   2      281.48      347.47      4.12 o 
   3   1   2     1251.06     1308.27     13.57 o 
   4   1   2       53.52       55.99      1.28 o 
   5   1   2     1131.68     1035.03     11.89 o 
   6   1   2       70.50       67.23      1.44 o 
   7   1   2      122.50      106.45      2.02 o 
   8   1   2        3.40        3.80      0.68 o 
   9   1   2       79.91       86.02      2.02 o 
  10   1   2        2.06        2.47      0.84 o 
 -11   2   2       14.62       15.26      1.24 o 
 -10   2   2      120.56      131.37      2.74 o 
  -9   2   2        8.60        8.65      0.88 o 
  -8   2   2      107.37       90.42      1.91 o 
  -7   2   2       90.18       81.26      1.75 o 
  -6   2   2      103.88      100.26      1.50 o 
  -5   2   2       73.28      107.48      1.49 o 
  -4   2   2      376.70      431.26      4.51 o 
  -3   2   2     4343.32     4668.96     44.58 o 
  -2   2   2     1675.54     1918.59     18.41 o 
  -1   2   2       83.72       89.06      1.01 o 
   0   2   2     3373.95     3495.06     33.64 o 
   1   2   2     1227.64     1317.08     12.69 o 
   2   2   2     4984.08     5198.35     50.28 o 
   3   2   2      408.31      465.52      4.73 o 
   4   2   2     1786.37     1916.42     18.57 o 
   5   2   2        0.00        0.83      0.79 o 
   6   2   2       78.58       76.12      1.57 o 
   7   2   2      179.76      161.82      2.68 o 
   8   2   2       34.88       37.65      1.30 o 
   9   2   2       23.98       22.04      1.16 o 
  10   2   2        1.26        1.04      0.91 o 
 -11   3   2        1.26        2.75      0.94 o 
 -10   3   2        0.17        0.00      0.74 o 
  -9   3   2      385.03      344.32      4.93 o 
  -8   3   2       18.96       18.45      0.97 o 
  -7   3   2     1437.32     1424.36     16.37 o 
  -6   3   2        5.76        5.94      0.48 o 
  -5   3   2      227.46      217.11      2.57 o 
  -4   3   2      134.56      149.14      1.84 o 
  -3   3   2     1814.63     1740.87     17.94 o 
  -2   3   2      210.55      271.64      3.03 o 
  -1   3   2      931.10     1001.54      9.73 o 
   0   3   2     4686.05     4821.48     46.12 o 
   1   3   2     2805.75     2772.64     28.20 o 
   2   3   2      506.54      543.93      5.44 o 
   3   3   2     1478.47     1581.75     17.99 o 
   4   3   2      144.55      175.47      2.07 o 
   5   3   2     1930.25     2089.97     21.67 o 
   6   3   2       31.85       26.59      0.97 o 
   7   3   2      377.09      360.20      4.88 o 
   8   3   2       80.41       70.31      1.70 o 
   9   3   2       41.95       41.59      1.46 o 
  10   3   2       51.64       50.32      2.61 o 
 -10   4   2       52.99       56.85      1.76 o 
  -9   4   2       80.82       69.25      2.39 o 
  -8   4   2      256.02      246.91      3.73 o 
  -7   4   2      779.86      777.21      9.37 o 
  -6   4   2     1313.58     1321.31     19.77 o 
  -5   4   2      353.17      427.54      4.61 o 
  -4   4   2      207.13      177.15      2.14 o 
  -3   4   2      535.53      548.79      6.50 o 
  -2   4   2     3038.65     3192.04     30.59 o 
  -1   4   2     1196.02     1332.88     12.90 o 
   0   4   2       58.25       45.64      0.83 o 
   1   4   2     1601.66     1875.33     22.18 o 
   2   4   2     2382.64     2471.80     23.76 o 
   3   4   2     1498.13     1604.13     15.59 o 
   4   4   2      393.54      385.40      8.10 o 
   5   4   2       84.97       68.29      1.47 o 
   6   4   2      301.20      292.10      4.01 o 
   7   4   2      346.17      331.91      4.57 o 
   8   4   2      250.07      242.24      3.72 o 
   9   4   2        5.24        4.10      0.86 o 
  10   4   2        4.70        5.77      1.06 o 
 -10   5   2        3.53        4.83      0.98 o 
  -9   5   2      185.73      198.48      3.35 o 
  -8   5   2       71.95       67.75      1.70 o 
  -7   5   2        0.03        0.00      0.52 o 
  -6   5   2       13.75       16.78      0.72 o 
  -5   5   2      480.06      472.75      7.68 o 
  -4   5   2      173.69      167.00      2.20 o 
  -3   5   2     1399.20     1616.54     15.74 o 
  -2   5   2      709.05      724.81      7.22 o 
  -1   5   2      904.97      910.19      8.94 o 
   0   5   2      953.70     1018.39      9.95 o 
   1   5   2      644.80      574.78      6.13 o 
   2   5   2        1.40        1.03      0.26 o 
   3   5   2       49.93       56.95      0.93 o 
   4   5   2      287.40      310.37      3.98 o 
   5   5   2     1307.56     1283.80     13.61 o 
   6   5   2      380.34      361.12      4.78 o 
   7   5   2       13.94       15.53      0.98 o 
   8   5   2      264.15      255.95      4.23 o 
   9   5   2        3.21        1.49      0.81 o 
  10   5   2       18.12       23.11      1.49 o 
 -10   6   2       54.88       52.73      1.92 o 
  -9   6   2        0.19        1.35      1.05 o 
  -8   6   2       17.44       18.27      1.11 o 
  -7   6   2       30.70       30.32      1.14 o 
  -6   6   2     1958.35     2005.94     19.73 o 
  -5   6   2     1194.52     1161.84     11.61 o 
  -4   6   2      403.19      436.93      5.31 o 
  -3   6   2      399.15      425.21      4.49 o 
  -2   6   2     1749.57     1846.93     17.90 o 
  -1   6   2      631.71      618.82      6.23 o 
   0   6   2      106.97      128.23      1.53 o 
   1   6   2     2232.75     2415.08     24.70 o 
   2   6   2       84.26       96.81      1.52 o 
   3   6   2        0.04        3.62      0.73 o 
   4   6   2      310.91      338.92      3.73 o 
   5   6   2      144.15      128.79      2.61 o 
   6   6   2      121.84      119.82      2.36 o 
   7   6   2        2.77        4.32      0.76 o 
   8   6   2       37.15       46.42      1.61 o 
   9   6   2       12.45       12.50      1.15 o 
  10   6   2        4.52        3.98      1.06 o 
 -10   7   2        0.50        0.62      1.00 o 
  -9   7   2      127.82      136.56      2.97 o 
  -8   7   2       28.12       32.40      1.38 o 
  -7   7   2        0.88        1.08      0.74 o 
  -6   7   2      551.73      544.31      6.30 o 
  -5   7   2      589.55      588.90      8.36 o 
  -4   7   2      173.08      176.60      2.44 o 
  -3   7   2      442.04      410.62      4.39 o 
  -2   7   2      720.84      781.51      7.86 o 
  -1   7   2      153.23      120.78      1.53 o 
   0   7   2       14.73       19.31      0.82 o 
   1   7   2      324.56      276.03      3.24 o 
   2   7   2      457.24      474.55      5.29 o 
   3   7   2      391.50      402.06      4.94 o 
   4   7   2        2.02        3.09      0.42 o 
   5   7   2      105.25       91.84      2.15 o 
   6   7   2      648.58      657.84      8.79 o 
   7   7   2       90.00       88.80      2.22 o 
   8   7   2        6.42        6.36      0.97 o 
   9   7   2        1.60        3.68      0.96 o 
  -9   8   2        0.30        0.38      0.85 o 
  -8   8   2       35.15       37.46      1.50 o 
  -7   8   2      112.73      101.56      2.06 o 
  -6   8   2       10.15       12.99      0.75 o 
  -5   8   2       60.45       46.65      1.32 o 
  -4   8   2      306.35      278.68      4.59 o 
  -3   8   2       78.30       89.53      1.46 o 
  -2   8   2      381.99      405.96      4.35 o 
  -1   8   2       13.29       10.21      0.63 o 
   0   8   2        5.63        3.13      0.35 o 
   1   8   2      409.46      352.39      4.07 o 
   2   8   2       61.21       62.23      1.16 o 
   3   8   2       11.81        8.36      0.56 o 
   4   8   2      202.83      200.42      2.88 o 
   5   8   2      341.71      317.24      5.40 o 
   6   8   2      383.38      372.23      7.15 o 
   7   8   2        0.03        0.80      0.68 o 
   8   8   2       60.19       62.48      1.94 o 
   9   8   2       87.29       93.26      2.83 o 
  -9   9   2       19.03       22.27      1.41 o 
  -8   9   2       27.18       26.93      1.60 o 
  -7   9   2        2.51        4.17      0.74 o 
  -6   9   2      198.30      200.28      3.08 o 
  -5   9   2       23.93       30.98      1.13 o 
  -4   9   2      101.55       89.04      1.60 o 
  -3   9   2      316.16      292.18      3.61 o 
  -2   9   2       56.34       36.17      0.91 o 
  -1   9   2       86.57       91.00      1.60 o 
   0   9   2        9.71       10.02      0.57 o 
   1   9   2     1613.42     1657.74     17.28 o 
   2   9   2      592.55      591.14      6.59 o 
   3   9   2       50.21       50.28      1.13 o 
   4   9   2      300.66      283.60      4.03 o 
   5   9   2       72.17       54.63      1.42 o 
   6   9   2        0.75        1.76      0.61 o 
   7   9   2        0.09        0.55      0.69 o 
   8   9   2        7.27        8.19      1.09 o 
   9   9   2        9.03       11.62      1.27 o 
  -9  10   2        1.09        2.72      1.42 o 
  -8  10   2        7.62        9.77      1.31 o 
  -7  10   2        6.19        6.19      0.82 o 
  -6  10   2      359.42      340.69      4.71 o 
  -5  10   2        0.27        1.13      0.54 o 
  -4  10   2      124.04      128.29      2.05 o 
  -3  10   2       45.68       43.23      1.18 o 
  -2  10   2       59.93       58.07      1.30 o 
  -1  10   2     1790.69     1815.56     20.26 o 
   0  10   2      112.50      118.62      1.98 o 
   1  10   2       19.79       19.24      0.80 o 
   2  10   2       37.58       36.08      0.98 o 
   3  10   2      224.43      194.85      4.73 o 
   4  10   2        4.99        7.61      0.69 o 
   5  10   2        0.20        0.21      0.53 o 
   6  10   2        6.71        9.28      0.93 o 
   7  10   2        9.64       10.59      1.40 o 
   8  10   2       48.13       53.44      1.92 o 
  -8  11   2       54.49       57.49      3.01 o 
  -7  11   2        3.11        4.77      1.10 o 
  -6  11   2        1.54        2.57      0.89 o 
  -5  11   2      256.61      235.25      4.49 o 
  -4  11   2       73.15       73.11      2.95 o 
  -3  11   2       82.22       84.26      2.24 o 
  -2  11   2      288.92      254.01      3.57 o 
  -1  11   2      116.97      126.50      2.43 o 
   0  11   2       87.41       93.88      2.58 o 
   1  11   2        7.24        8.55      0.72 o 
   2  11   2      288.95      259.97      4.86 o 
   3  11   2      165.82      153.18      2.52 o 
   4  11   2       45.09       44.75      1.24 o 
   5  11   2       39.64       44.83      1.40 o 
   6  11   2      237.44      221.96      5.04 o 
   7  11   2       19.44       22.08      1.33 o 
   8  11   2       39.98       41.85      2.38 o 
  -7  12   2       12.70       19.01      2.13 o 
  -6  12   2        7.06        8.01      1.15 o 
  -5  12   2       58.94       56.04      1.99 o 
  -4  12   2       13.70       15.05      1.22 o 
  -3  12   2        0.94        0.45      0.81 o 
  -2  12   2       73.86       70.92      2.07 o 
  -1  12   2      270.95      206.27      3.97 o 
   0  12   2       25.94       18.59      1.15 o 
   1  12   2        6.80        9.18      1.04 o 
   2  12   2        0.42        1.32      0.77 o 
   3  12   2      384.06      338.04      5.78 o 
   4  12   2       52.48       56.83      1.97 o 
   5  12   2       75.71       72.64      4.54 o 
   6  12   2        2.89        3.18      1.13 o 
   7  12   2       32.63       30.50      1.97 o 
  -7  13   2        1.46        3.92      1.81 o 
  -6  13   2       16.22       18.23      1.72 o 
  -5  13   2       45.96       41.19      1.84 o 
  -4  13   2      222.51      219.83      4.43 o 
  -3  13   2        0.90        0.00      1.02 o 
  -2  13   2       55.27       54.96      1.92 o 
  -1  13   2        5.23        3.41      0.76 o 
   0  13   2        0.71        0.20      0.69 o 
   1  13   2        0.33        0.38      0.61 o 
   2  13   2      141.23      149.04      4.93 o 
   3  13   2        5.08        6.87      1.04 o 
   4  13   2        1.00        0.00      0.82 o 
   5  13   2        2.03        2.09      1.03 o 
   6  13   2       94.67       89.95      3.61 o 
  -6  14   2        7.42        7.67      1.92 o 
  -5  14   2       24.09       27.31      1.70 o 
  -4  14   2        5.86       11.37      1.31 o 
  -3  14   2        0.16        1.05      0.96 o 
  -2  14   2       15.55       10.42      4.22 o 
  -1  14   2        7.26        9.06      1.64 o 
   0  14   2        0.07        0.39      0.69 o 
   1  14   2       12.69        9.94      1.74 o 
   2  14   2       56.66       49.56      4.23 o 
   3  14   2      109.27      114.83      2.91 o 
   4  14   2       29.60       32.34      1.65 o 
   5  14   2       12.88       12.43      1.45 o 
  -4  15   2       28.97       32.41      1.85 o 
  -3  15   2        0.59        0.04      0.78 o 
  -2  15   2      141.44      137.96      5.05 o 
  -1  15   2        5.95        6.34      1.05 o 
   0  15   2       12.63       16.51      1.36 o 
   1  15   2        6.41        6.40      1.19 o 
   2  15   2       48.02       50.92      2.32 o 
   3  15   2        0.44        0.00      1.55 o 
   4  15   2       36.79       43.44      5.48 o 
  -3  16   2        0.05        0.10      1.67 o 
  -2  16   2        0.40        0.59      1.57 o 
  -1  16   2       36.27       36.25      2.85 o 
   0  16   2       47.79       50.55      3.24 o 
   1  16   2       18.82       17.17      2.28 o 
   2  16   2        2.71        2.65      1.83 o 
 -11   0   3       67.22       71.26      2.88 o 
  -9   0   3       65.12       70.43      3.78 o 
  -7   0   3      264.24      237.82      4.16 o 
  -5   0   3       14.66        3.99      0.49 o 
  -3   0   3     7166.73     7439.21    114.48 o 
  -1   0   3    10577.04    10824.22    146.98 o 
   1   0   3        1.54        3.91      0.45 o 
   3   0   3      645.11      540.30      8.90 o 
   5   0   3      151.71      145.67      3.17 o 
   7   0   3      791.34      803.90     13.71 o 
   9   0   3       13.77       17.65      2.16 o 
 -11   1   3        1.30        0.49      0.85 o 
 -10   1   3      249.51      245.74      3.96 o 
  -9   1   3       56.33       47.80      1.95 o 
  -8   1   3       72.29       60.47      1.54 o 
  -7   1   3      115.35       94.36      1.56 o 
  -6   1   3       12.34       11.64      0.58 o 
  -5   1   3      361.90      415.04      4.44 o 
  -4   1   3       35.01       25.20      0.62 o 
  -3   1   3     1607.29     1757.81     18.10 o 
  -2   1   3      328.07      325.35      3.33 o 
  -1   1   3     6265.75     6405.00     65.39 o 
   0   1   3    11056.92    10615.94    272.98 o 
   1   1   3     5467.93     5694.42    147.15 o 
   2   1   3      136.22      131.28      1.48 o 
   3   1   3        0.00        0.90      0.47 o 
   4   1   3     2895.39     3197.61     35.16 o 
   5   1   3      469.88      464.76      5.73 o 
   6   1   3      711.48      672.10      8.11 o 
   7   1   3        0.62        0.09      0.52 o 
   8   1   3        9.52        6.91      0.76 o 
   9   1   3        7.58        4.82      0.99 o 
  10   1   3       21.87       24.85      1.36 o 
 -11   2   3       75.56       76.29      2.13 o 
 -10   2   3       21.30       24.35      1.26 o 
  -9   2   3       17.19       17.05      1.09 o 
  -8   2   3       81.12       80.45      1.80 o 
  -7   2   3     1534.34     1549.94     16.46 o 
  -6   2   3        0.42        1.19      0.38 o 
  -5   2   3       54.86       51.69      0.95 o 
  -4   2   3     2474.30     2772.40     26.70 o 
  -3   2   3      228.54      196.37      2.20 o 
  -2   2   3      271.45      333.08      4.48 o 
  -1   2   3       19.62       47.20      1.45 o 
   0   2   3      470.49      469.97      5.98 o 
   1   2   3      248.21      261.40      3.14 o 
   2   2   3      147.16      167.58      1.84 o 
   3   2   3     1158.89     1096.53     12.58 o 
   4   2   3       73.65       59.60      1.03 o 
   5   2   3      272.93      318.31      4.14 o 
   6   2   3      167.51      168.09      2.61 o 
   7   2   3      367.04      367.31      5.55 o 
   8   2   3      101.71       90.18      2.42 o 
   9   2   3        1.30        2.15      0.73 o 
  10   2   3        0.35        0.00      0.87 o 
 -11   3   3       50.96       48.80      1.76 o 
 -10   3   3       63.84       54.29      1.69 o 
  -9   3   3       79.72       84.34      1.96 o 
  -8   3   3       53.65       53.53      1.77 o 
  -7   3   3      313.18      316.69      4.02 o 
  -6   3   3      828.87      857.72      8.77 o 
  -5   3   3      276.58      272.11      3.11 o 
  -4   3   3     1806.17     2118.37     21.85 o 
  -3   3   3     1525.89     1722.36     16.68 o 
  -2   3   3     2849.63     3096.19     29.64 o 
  -1   3   3        1.87        1.25      0.20 o 
   0   3   3     7276.07     7191.97     68.78 o 
   1   3   3      686.87      720.26      7.07 o 
   2   3   3      138.57      120.10      1.43 o 
   3   3   3      140.00      135.62      1.64 o 
   4   3   3        6.89       10.47      0.76 o 
   5   3   3      127.87      122.27      1.99 o 
   6   3   3       95.63       87.84      2.16 o 
   7   3   3     1328.49     1306.53     15.16 o 
   8   3   3        5.81        6.76      0.79 o 
   9   3   3       14.27       12.81      1.01 o 
  10   3   3      114.27      113.92      3.06 o 
 -10   4   3        8.51        8.04      0.94 o 
  -9   4   3      120.57      109.25      2.28 o 
  -8   4   3      129.59      106.54      2.13 o 
  -7   4   3      128.55      115.24      1.97 o 
  -6   4   3      476.74      487.41      5.28 o 
  -5   4   3       49.14       46.65      0.94 o 
  -4   4   3       20.93       21.50      0.80 o 
  -3   4   3     2296.37     2568.34     26.24 o 
  -2   4   3      176.42      173.42      1.95 o 
  -1   4   3      486.56      377.76      3.85 o 
   0   4   3     1647.39     1750.96     16.87 o 
   1   4   3       14.29        9.07      0.34 o 
   2   4   3      357.77      400.56      4.13 o 
   3   4   3     2683.00     3016.34     29.00 o 
   4   4   3      727.69      779.61      9.19 o 
   5   4   3       62.16       62.73      2.00 o 
   6   4   3      123.43      109.70      1.99 o 
   7   4   3        9.77        8.48      0.77 o 
   8   4   3        7.88       11.10      0.98 o 
   9   4   3       14.31       16.81      1.18 o 
  10   4   3        0.12        0.15      0.91 o 
 -10   5   3       77.35       76.37      2.20 o 
  -9   5   3       52.68       49.35      1.55 o 
  -8   5   3      129.63      120.18      2.30 o 
  -7   5   3      107.22      113.20      2.18 o 
  -6   5   3       42.42       38.98      0.99 o 
  -5   5   3        0.50        0.85      0.34 o 
  -4   5   3        3.51       12.23      0.89 o 
  -3   5   3      357.86      383.82      4.06 o 
  -2   5   3     1787.86     2058.39     19.89 o 
  -1   5   3     1107.89     1129.71     11.02 o 
   0   5   3      500.41      494.97      4.99 o 
   1   5   3      566.81      624.50      7.10 o 
   2   5   3     1574.91     1676.08     16.27 o 
   3   5   3       30.73       35.54      0.92 o 
   4   5   3       90.84       93.05      1.35 o 
   5   5   3      848.34      845.11     12.37 o 
   6   5   3        1.17        1.60      0.61 o 
   7   5   3      257.46      234.67      3.84 o 
   8   5   3       66.03       70.26      1.93 o 
   9   5   3       14.03       14.39      1.18 o 
  10   5   3       16.33       18.39      1.41 o 
 -10   6   3        2.85        1.82      0.96 o 
  -9   6   3        5.99        5.58      0.93 o 
  -8   6   3       39.96       39.27      1.44 o 
  -7   6   3       66.55       69.22      1.51 o 
  -6   6   3     1086.41     1053.63     10.73 o 
  -5   6   3       61.82       63.87      1.60 o 
  -4   6   3       19.51       25.14      0.87 o 
  -3   6   3      364.98      329.83      3.59 o 
  -2   6   3     4224.29     4503.54     43.13 o 
  -1   6   3       23.23       10.79      0.38 o 
   0   6   3       17.22       14.55      0.40 o 
   1   6   3     2365.70     2571.67     26.29 o 
   2   6   3      284.76      290.61      3.93 o 
   3   6   3      432.44      506.72      5.28 o 
   4   6   3       41.72       50.84      1.06 o 
   5   6   3      823.54      870.32     14.68 o 
   6   6   3        1.11        1.71      0.59 o 
   7   6   3       14.51       17.85      1.07 o 
   8   6   3       89.95       87.79      2.86 o 
   9   6   3       85.97       83.83      2.31 o 
 -10   7   3       13.43       14.42      1.31 o 
  -9   7   3       14.35       13.09      1.16 o 
  -8   7   3      101.69      105.95      2.38 o 
  -7   7   3      143.83      131.01      2.37 o 
  -6   7   3      779.13      771.12      8.08 o 
  -5   7   3      713.91      636.53      8.04 o 
  -4   7   3     1189.37     1265.38     12.57 o 
  -3   7   3      173.97      181.77      2.21 o 
  -2   7   3        0.52        1.17      0.28 o 
  -1   7   3      383.07      396.94      4.19 o 
   0   7   3      233.17      254.59      3.02 o 
   1   7   3       12.09        5.48      0.39 o 
   2   7   3        0.90        2.01      0.53 o 
   3   7   3        4.24        6.56      0.47 o 
   4   7   3       16.10       18.55      0.73 o 
   5   7   3       64.65       55.75      1.34 o 
   6   7   3      690.73      688.78     12.04 o 
   7   7   3      104.85       97.54      2.47 o 
   8   7   3        2.85        1.61      0.76 o 
   9   7   3       79.94      100.03      2.56 o 
  -9   8   3       12.01       12.31      1.16 o 
  -8   8   3       21.52       20.64      1.22 o 
  -7   8   3      204.17      211.79      3.31 o 
  -6   8   3      134.85      127.63      2.25 o 
  -5   8   3       11.95       11.95      0.69 o 
  -4   8   3       19.96       19.92      0.74 o 
  -3   8   3        3.90        3.86      0.48 o 
  -2   8   3      513.31      480.79      6.78 o 
  -1   8   3      213.25      226.21      2.80 o 
   0   8   3      983.84     1142.90     12.04 o 
   1   8   3      117.88      126.77      1.82 o 
   2   8   3      295.19      301.11      7.24 o 
   3   8   3      556.64      589.26      7.36 o 
   4   8   3      144.00      129.66      1.98 o 
   5   8   3      146.99      139.97      2.49 o 
   6   8   3      457.69      431.28      6.18 o 
   7   8   3        1.30        1.12      0.61 o 
   8   8   3       73.22       77.48      2.20 o 
   9   8   3       83.34       92.97      2.55 o 
  -9   9   3       86.72      112.48      3.72 o 
  -8   9   3      187.74      189.16      4.76 o 
  -7   9   3        4.88        4.64      0.74 o 
  -6   9   3      252.45      236.37      5.77 o 
  -5   9   3      137.39      124.36      2.03 o 
  -4   9   3      162.65      157.66      2.29 o 
  -3   9   3      748.67      716.07      7.88 o 
  -2   9   3       23.96       20.08      0.76 o 
  -1   9   3       12.70       11.46      0.57 o 
   0   9   3        4.10        1.64      0.37 o 
   1   9   3      337.22      320.55      3.85 o 
   2   9   3      697.50      653.81      7.23 o 
   3   9   3       49.53       46.25      1.17 o 
   4   9   3      156.84      138.27      2.28 o 
   5   9   3      745.91      750.79      9.07 o 
   6   9   3        0.40        0.00      0.80 o 
   7   9   3      169.01      157.98      4.18 o 
   8   9   3        2.76        5.49      1.02 o 
  -9  10   3       14.21       17.53      1.91 o 
  -8  10   3        4.60        5.35      1.49 o 
  -7  10   3      169.87      161.19      4.15 o 
  -6  10   3      199.46      209.12      3.76 o 
  -5  10   3        0.02        0.92      0.68 o 
  -4  10   3        2.61        5.55      0.90 o 
  -3  10   3     1002.37      975.45     14.21 o 
  -2  10   3       26.49       26.43      1.40 o 
  -1  10   3      333.71      320.80      5.36 o 
   0  10   3      636.32      641.39     10.91 o 
   1  10   3      749.68      729.42      9.73 o 
   2  10   3      410.17      350.38      4.25 o 
   3  10   3       78.91       63.39      1.35 o 
   4  10   3      300.25      299.15      3.85 o 
   5  10   3        3.18        2.83      0.65 o 
   6  10   3        9.45        5.20      0.84 o 
   7  10   3       28.36       34.92      1.49 o 
   8  10   3      116.93      118.27      3.75 o 
  -8  11   3       26.42       33.35      5.83 o 
  -7  11   3        4.59        3.45      0.99 o 
  -6  11   3        1.19        0.08      0.81 o 
  -5  11   3      148.44      150.88      3.83 o 
  -4  11   3      335.38      335.40      5.84 o 
  -3  11   3      694.75      637.67      9.82 o 
  -2  11   3      444.38      413.69      6.75 o 
  -1  11   3      219.83      204.77      3.91 o 
   0  11   3      112.25      121.32      2.74 o 
   1  11   3      404.63      392.18      9.47 o 
   2  11   3       64.88       63.89      1.90 o 
   3  11   3      241.12      208.23      3.56 o 
   4  11   3        3.49        2.59      0.68 o 
   5  11   3        1.19        2.38      0.80 o 
   6  11   3       28.30       28.86      1.79 o 
   7  11   3       19.53       20.31      1.74 o 
  -7  12   3        0.32        1.55      1.22 o 
  -6  12   3       44.73       40.58      2.09 o 
  -5  12   3        3.30        3.43      1.36 o 
  -4  12   3       21.67       18.66      1.31 o 
  -3  12   3        9.51        9.99      1.08 o 
  -2  12   3       43.97       55.08      1.88 o 
  -1  12   3      182.40      168.62      3.50 o 
   0  12   3       33.94       30.66      1.42 o 
   1  12   3      146.35      146.98      3.19 o 
   2  12   3       81.93       85.06      2.33 o 
   3  12   3       51.14       54.52      1.90 o 
   4  12   3      255.75      231.48      4.42 o 
   5  12   3        1.47        2.44      0.89 o 
   6  12   3       45.95       39.27      2.40 o 
   7  12   3        2.49        4.36      1.38 o 
  -7  13   3        4.40        3.27      1.49 o 
  -6  13   3        0.05        0.00      1.04 o 
  -5  13   3       26.46       31.04      1.70 o 
  -4  13   3        0.89        2.62      0.98 o 
  -3  13   3       67.63       66.33      2.50 o 
  -2  13   3      169.69      168.99      3.65 o 
  -1  13   3       61.46       69.21      2.46 o 
   0  13   3        6.27        8.17      1.05 o 
   1  13   3      339.33      330.23      7.61 o 
   2  13   3       10.33       11.29      1.13 o 
   3  13   3      259.51      238.34      4.58 o 
   4  13   3        5.30        5.17      1.04 o 
   5  13   3      172.27      160.29      4.12 o 
   6  13   3        0.01        0.24      1.23 o 
  -6  14   3       18.90       31.70      1.93 o 
  -5  14   3        0.01        0.38      1.02 o 
  -4  14   3       10.10       12.60      1.36 o 
  -3  14   3        2.14        4.45      1.06 o 
  -2  14   3       38.34       39.07      1.80 o 
  -1  14   3        9.81       15.29      1.30 o 
   0  14   3      170.40      162.57      3.61 o 
   1  14   3       18.58       18.75      1.37 o 
   2  14   3      222.24      222.44      4.46 o 
   3  14   3        0.35        4.74      2.21 o 
   4  14   3      241.93      236.47      6.51 o 
   5  14   3        2.37        1.06      1.27 o 
  -4  15   3        1.05        3.70      1.24 o 
  -3  15   3       66.39       71.27      2.54 o 
  -2  15   3        7.85       12.30      1.37 o 
  -1  15   3       11.41       16.79      1.42 o 
   0  15   3       59.06       62.83      2.65 o 
   1  15   3      215.81      225.16      4.64 o 
   2  15   3        1.89        3.03      1.06 o 
   3  15   3       36.57       49.33      4.03 o 
   4  15   3        1.32        1.81      1.24 o 
  -2  16   3       48.53       43.53      2.10 o 
  -1  16   3       10.88       11.68      1.42 o 
   0  16   3        1.81        3.83      1.14 o 
   1  16   3        4.10        3.12      1.16 o 
   2  16   3       76.75       70.08      2.61 o 
 -10   0   4       16.81       21.34      1.73 o 
  -8   0   4       38.34       44.40      1.89 o 
  -6   0   4        0.56        1.52      0.49 o 
  -4   0   4     5377.87     5995.99     92.60 o 
  -2   0   4     8036.03     7788.09    105.34 o 
   0   0   4       18.45       22.42      1.31 o 
   2   0   4     1303.98     1181.17     24.03 o 
   4   0   4     2456.98     2868.11     44.72 o 
   6   0   4      171.61      202.05      4.32 o 
   8   0   4       12.19       15.05      1.34 o 
  10   0   4       41.91       43.92      2.40 o 
 -11   1   4        8.57        7.46      1.03 o 
 -10   1   4        1.28        2.99      0.79 o 
  -9   1   4      156.55      143.83      2.66 o 
  -8   1   4      101.77       83.65      1.80 o 
  -7   1   4      698.38      658.00      6.97 o 
  -6   1   4      294.07      276.01      4.75 o 
  -5   1   4      121.52      111.35      1.55 o 
  -4   1   4     1282.53     1493.99     15.55 o 
  -3   1   4      531.60      583.25      5.88 o 
  -2   1   4      983.41     1050.46     10.25 o 
  -1   1   4     2312.75     2220.01     22.56 o 
   0   1   4    92923.80    69401.59   1983.95 o 
   1   1   4     4676.82     4947.77     55.32 o 
   2   1   4     1760.60     1895.80     18.27 o 
   3   1   4       86.28       77.06      1.35 o 
   4   1   4      308.19      329.94      4.17 o 
   5   1   4      975.65      947.29     24.84 o 
   6   1   4        0.07        1.49      0.68 o 
   7   1   4       61.29       49.18      1.38 o 
   8   1   4       24.10       20.70      1.06 o 
   9   1   4       91.70       88.37      2.07 o 
  10   1   4        9.82       12.73      1.18 o 
 -11   2   4       38.20       45.98      2.58 o 
 -10   2   4       28.17       28.91      1.32 o 
  -9   2   4       33.90       35.12      1.32 o 
  -8   2   4      902.90      828.30     10.03 o 
  -7   2   4      507.25      468.98      5.18 o 
  -6   2   4       21.72       31.88      0.89 o 
  -5   2   4        0.35        0.78      0.30 o 
  -4   2   4     1545.84     1608.73     16.70 o 
  -3   2   4     1695.78     1701.80     16.52 o 
  -2   2   4        8.97        3.55      0.31 o 
  -1   2   4      675.97      730.23      7.74 o 
   0   2   4     1040.93     1150.87     11.88 o 
   1   2   4     1244.32     1227.84     11.89 o 
   2   2   4       83.58      121.75      1.44 o 
   3   2   4       79.77      100.96      1.29 o 
   4   2   4       87.09       83.53      1.53 o 
   5   2   4        4.30        7.59      0.56 o 
   6   2   4       99.18      109.82      1.99 o 
   7   2   4      327.11      309.33      4.35 o 
   8   2   4      388.40      372.09      5.17 o 
   9   2   4        3.86        7.10      0.89 o 
  10   2   4       18.88       24.50      1.39 o 
 -11   3   4       43.37       49.35      1.78 o 
 -10   3   4       63.10       57.31      1.73 o 
  -9   3   4       12.08       14.33      1.01 o 
  -8   3   4      207.00      198.56      3.15 o 
  -7   3   4        3.03        6.41      0.67 o 
  -6   3   4      474.45      489.51      5.28 o 
  -5   3   4      916.44      908.76      9.17 o 
  -4   3   4      253.47      216.85      2.51 o 
  -3   3   4      973.48     1109.79     10.91 o 
  -2   3   4     4271.15     4541.49     43.37 o 
  -1   3   4       55.89       44.36      0.84 o 
   0   3   4      786.92      890.41     10.27 o 
   1   3   4      449.45      417.34      4.23 o 
   2   3   4       17.22       20.16      0.48 o 
   3   3   4        8.25        3.28      0.41 o 
   4   3   4      134.51      125.47      1.97 o 
   5   3   4      458.35      416.84     13.46 o 
   6   3   4       10.66        8.61      0.69 o 
   7   3   4       40.85       42.93      1.31 o 
   8   3   4        0.07        0.00      0.61 o 
   9   3   4        9.46       10.75      1.06 o 
  10   3   4       93.57      103.62      2.70 o 
 -10   4   4        0.22        0.00      0.67 o 
  -9   4   4        0.68        1.09      0.67 o 
  -8   4   4       68.48       77.71      1.78 o 
  -7   4   4      905.62      848.09      8.83 o 
  -6   4   4      246.12      217.61      2.72 o 
  -5   4   4       78.54       94.18      1.52 o 
  -4   4   4      340.75      293.15      3.26 o 
  -3   4   4      778.47      877.25      9.25 o 
  -2   4   4       15.15       10.98      0.36 o 
  -1   4   4     1215.49     1273.88     14.59 o 
   0   4   4       79.99       59.28      0.80 o 
   1   4   4      405.34      480.89      5.16 o 
   2   4   4       77.64       84.88      1.14 o 
   3   4   4      399.65      422.98      4.42 o 
   4   4   4       19.25       14.50      0.64 o 
   5   4   4        2.08        2.60      0.62 o 
   6   4   4      139.69      149.34      2.47 o 
   7   4   4       76.03       72.90      1.70 o 
   8   4   4        0.09        1.08      0.70 o 
   9   4   4        0.40        0.00      0.79 o 
  10   4   4        1.59        1.66      1.04 o 
 -10   5   4        0.22        0.00      0.77 o 
  -9   5   4       32.31       36.62      1.36 o 
  -8   5   4       21.36       24.47      1.39 o 
  -7   5   4      375.52      351.62      4.13 o 
  -6   5   4      132.50      120.57      1.79 o 
  -5   5   4      991.98      996.74     10.71 o 
  -4   5   4       73.91       67.55      1.17 o 
  -3   5   4     1651.31     1915.82     18.62 o 
  -2   5   4       33.23       36.08      0.67 o 
  -1   5   4      452.87      444.15      4.55 o 
   0   5   4      186.90      163.40      1.85 o 
   1   5   4       29.88       36.27      0.67 o 
   2   5   4     2011.94     2122.52     20.53 o 
   3   5   4     1403.54     1582.91     15.46 o 
   4   5   4      149.29      145.06      1.86 o 
   5   5   4      475.99      449.19      8.54 o 
   6   5   4      410.17      407.19      7.66 o 
   7   5   4      122.26      116.86      2.44 o 
   8   5   4       66.39       57.90      1.98 o 
   9   5   4       47.58       50.41      1.78 o 
 -10   6   4       18.96       21.18      1.36 o 
  -9   6   4       15.48       16.93      1.15 o 
  -8   6   4      163.68      144.36      3.31 o 
  -7   6   4       80.31       66.54      1.37 o 
  -6   6   4      192.50      175.20      3.13 o 
  -5   6   4      942.01      906.93      9.22 o 
  -4   6   4     1127.25     1124.20     19.26 o 
  -3   6   4      506.36      492.97      5.15 o 
  -2   6   4      837.02      828.98      8.28 o 
  -1   6   4      870.46      988.60      9.75 o 
   0   6   4        1.02        0.61      0.20 o 
   1   6   4      554.52      715.41      8.16 o 
   2   6   4      695.51      715.54      7.22 o 
   3   6   4       58.73       48.74      1.06 o 
   4   6   4      157.67      158.31      2.18 o 
   5   6   4      239.40      235.19      3.65 o 
   6   6   4      229.62      194.37      3.81 o 
   7   6   4        1.87        1.85      0.67 o 
   8   6   4       86.41       88.29      2.21 o 
   9   6   4        1.58        1.86      0.90 o 
 -10   7   4       21.59       23.90      1.51 o 
  -9   7   4      285.43      305.69      4.98 o 
  -8   7   4        3.96        3.35      0.80 o 
  -7   7   4       97.61       87.36      1.73 o 
  -6   7   4       37.32       39.61      1.15 o 
  -5   7   4        0.06        0.13      0.40 o 
  -4   7   4      491.31      472.20      5.05 o 
  -3   7   4      326.61      406.26      4.37 o 
  -2   7   4      178.37      230.39      2.64 o 
  -1   7   4     1444.98     1438.97     14.08 o 
   0   7   4       67.54       61.24      1.04 o 
   1   7   4       26.43       24.76      0.68 o 
   2   7   4        0.66        0.23      0.26 o 
   3   7   4      216.81      259.91      3.20 o 
   4   7   4      740.38      755.89      8.28 o 
   5   7   4      111.80      100.47      2.05 o 
   6   7   4       26.67       28.46      1.19 o 
   7   7   4        2.45        0.63      0.57 o 
   8   7   4        0.01        0.74      0.78 o 
   9   7   4      201.96      220.52      4.14 o 
  -9   8   4        5.51        5.57      1.63 o 
  -8   8   4      123.25      116.29      3.44 o 
  -7   8   4      357.44      379.22      4.79 o 
  -6   8   4       42.04       36.71      1.97 o 
  -5   8   4       30.71       42.00      1.10 o 
  -4   8   4      501.06      505.80      5.43 o 
  -3   8   4      149.52      157.83      2.04 o 
  -2   8   4      244.32      205.18      2.44 o 
  -1   8   4      735.38      774.40     17.87 o 
   0   8   4       99.40      100.96      1.77 o 
   1   8   4     1299.66     1308.41     15.84 o 
   2   8   4       87.43       81.12      1.39 o 
   3   8   4      482.11      482.35      5.52 o 
   4   8   4       20.13       25.64      0.86 o 
   5   8   4      293.87      289.08      5.25 o 
   6   8   4        0.14        1.70      0.69 o 
   7   8   4      247.62      262.39      4.81 o 
   8   8   4       54.85       55.82      3.10 o 
  -9   9   4        0.11        1.44      1.33 o 
  -8   9   4      192.15      198.62      4.95 o 
  -7   9   4       14.04       10.71      1.00 o 
  -6   9   4      102.13      115.98      2.53 o 
  -5   9   4      103.70      111.14      2.47 o 
  -4   9   4      231.64      227.37      3.74 o 
  -3   9   4       26.73       26.25      1.22 o 
  -2   9   4      122.23      118.57      2.27 o 
  -1   9   4      350.32      361.96      5.23 o 
   0   9   4      707.12      693.41      9.27 o 
   1   9   4       25.32       25.28      1.42 o 
   2   9   4        6.98        9.84      0.74 o 
   3   9   4      278.86      250.84      4.98 o 
   4   9   4      357.31      337.83      7.16 o 
   5   9   4       37.09       33.92      1.48 o 
   6   9   4      139.43      149.42      2.87 o 
   7   9   4        1.40        1.73      1.04 o 
   8   9   4       95.50      106.80      3.47 o 
  -8  10   4        5.69       11.12      1.56 o 
  -7  10   4       22.71       20.35      1.67 o 
  -6  10   4        0.55        0.00      0.70 o 
  -5  10   4      479.21      443.85      7.31 o 
  -4  10   4      329.40      329.94      5.68 o 
  -3  10   4      144.09      159.91      3.31 o 
  -2  10   4      441.28      474.75      7.54 o 
  -1  10   4      587.75      563.07      8.68 o 
   0  10   4      354.02      343.61      5.10 o 
   1  10   4      426.14      432.46      6.21 o 
   2  10   4        1.23        1.26      0.58 o 
   3  10   4      323.10      315.73      5.38 o 
   4  10   4      137.07      146.69      3.55 o 
   5  10   4      188.08      153.56      3.84 o 
   6  10   4       71.52       70.80      2.60 o 
   7  10   4       60.21       58.10      2.98 o 
   8  10   4       18.19       27.57      2.09 o 
  -8  11   4       42.84       46.07      3.02 o 
  -7  11   4       86.72      100.02      3.29 o 
  -6  11   4      104.59      102.56      2.77 o 
  -5  11   4       72.10       66.63      2.93 o 
  -4  11   4        9.35       11.27      1.12 o 
  -3  11   4       38.99       40.61      1.65 o 
  -2  11   4      153.51      133.08      2.99 o 
  -1  11   4      392.91      406.79      6.70 o 
   0  11   4      696.64      670.96     10.20 o 
   1  11   4      839.92      815.69     12.15 o 
   2  11   4      863.52      850.16     11.37 o 
   3  11   4       35.41       31.16      1.28 o 
   4  11   4      132.81      136.57      3.07 o 
   5  11   4        4.65        5.94      1.55 o 
   6  11   4      110.03      107.25      3.28 o 
   7  11   4       28.17       35.54      2.16 o 
  -7  12   4       57.53       65.29      3.77 o 
  -6  12   4        4.38        7.12      1.17 o 
  -5  12   4        0.08        0.20      0.87 o 
  -4  12   4       19.50       23.92      1.46 o 
  -3  12   4      108.10       93.39      2.53 o 
  -2  12   4      207.22      210.22      4.16 o 
  -1  12   4      264.54      271.09      4.98 o 
   0  12   4      179.82      172.95      3.59 o 
   1  12   4      138.93      124.85      2.92 o 
   2  12   4      382.40      383.76      6.47 o 
   3  12   4      237.25      232.56      4.45 o 
   4  12   4        1.32        1.22      0.75 o 
   5  12   4        8.27        4.79      1.12 o 
   6  12   4        6.04        9.46      1.42 o 
  -6  13   4       16.56       15.80      1.48 o 
  -5  13   4       76.30       80.57      3.32 o 
  -4  13   4      328.45      332.35      6.08 o 
  -3  13   4        3.59        1.50      0.89 o 
  -2  13   4      119.64      105.94      4.37 o 
  -1  13   4       10.60        9.04      1.10 o 
   0  13   4       95.81       98.37      2.61 o 
   1  13   4       68.64       72.27      2.25 o 
   2  13   4        1.59        1.25      0.89 o 
   3  13   4        0.02        0.00      0.88 o 
   4  13   4      145.33      129.16      3.58 o 
   5  13   4       87.44       86.86      4.37 o 
   6  13   4       12.56       13.14      1.96 o 
  -5  14   4       29.19       34.32      1.91 o 
  -4  14   4        1.61        3.64      1.12 o 
  -3  14   4       56.40       62.68      2.27 o 
  -2  14   4        0.25        1.09      0.97 o 
  -1  14   4       64.47       61.13      2.18 o 
   0  14   4        0.00        0.12      0.87 o 
   1  14   4       34.32       32.99      1.67 o 
   2  14   4        9.79       14.95      1.30 o 
   3  14   4      270.51      274.89      8.06 o 
   4  14   4        4.78        8.94      1.41 o 
   5  14   4       11.44        9.16      2.53 o 
  -4  15   4      159.57      190.40      4.38 o 
  -3  15   4        3.91        2.08      1.12 o 
  -2  15   4        2.92        2.57      1.03 o 
  -1  15   4       14.84       15.90      2.14 o 
   0  15   4       78.91       86.76      2.69 o 
   1  15   4       42.60       48.58      2.12 o 
   2  15   4       95.64       98.27      2.86 o 
   3  15   4        0.79        0.00      2.19 o 
  -2  16   4        2.86        4.29      1.29 o 
  -1  16   4       26.96       27.85      2.40 o 
   0  16   4        1.04        0.43      1.09 o 
   1  16   4        0.06        0.00      1.09 o 
 -11   0   5       19.43       28.87      2.04 o 
  -9   0   5      659.16      628.23     11.31 o 
  -7   0   5     1640.05     1643.93     23.11 o 
  -5   0   5      514.53      517.95      8.85 o 
  -3   0   5     3916.07     4338.86     58.71 o 
  -1   0   5     1755.53     1826.24     24.91 o 
   1   0   5       23.35       42.90      0.95 o 
   3   0   5      562.70      551.40     11.57 o 
   5   0   5      380.77      342.75     16.91 o 
   7   0   5      906.62      949.73     16.04 o 
   9   0   5        4.96        7.00      1.35 o 
 -11   1   5       20.13       23.46      1.35 o 
 -10   1   5       19.96       20.11      1.18 o 
  -9   1   5        1.49        2.49      0.72 o 
  -8   1   5       82.68       73.30      1.70 o 
  -7   1   5        6.17        9.01      0.68 o 
  -6   1   5       96.02       78.59      1.40 o 
  -5   1   5      399.15      441.48      5.41 o 
  -4   1   5      227.10      217.39      2.51 o 
  -3   1   5       24.32       21.88      0.56 o 
  -2   1   5      345.64      316.61      3.31 o 
  -1   1   5     5609.24     5978.06     57.06 o 
   0   1   5     6174.88     6462.50     70.19 o 
   1   1   5     1000.89     1024.00     18.78 o 
   2   1   5      281.35      273.37      3.39 o 
   3   1   5     2436.82     2553.28     24.60 o 
   4   1   5      215.05      191.48      3.35 o 
   5   1   5      124.22      136.14      2.94 o 
   6   1   5      171.87      163.55      2.61 o 
   7   1   5      134.49      128.53      2.35 o 
   8   1   5       79.64       73.34      1.84 o 
   9   1   5       15.44       14.77      1.08 o 
  10   1   5       83.88       91.65      2.35 o 
 -11   2   5        7.33        7.48      1.09 o 
 -10   2   5        0.19        1.52      0.77 o 
  -9   2   5      157.12      144.78      2.67 o 
  -8   2   5      212.06      192.91      3.09 o 
  -7   2   5      280.15      264.64      3.27 o 
  -6   2   5       32.00       23.74      0.79 o 
  -5   2   5      397.37      450.23      5.13 o 
  -4   2   5      315.62      335.31      3.65 o 
  -3   2   5       17.40       39.12      0.91 o 
  -2   2   5     1644.08     1708.70     21.65 o 
  -1   2   5      640.94      685.51      6.79 o 
   0   2   5     8006.63     8478.98    103.74 o 
   1   2   5     1754.36     2053.71     19.76 o 
   2   2   5       21.16       30.49      0.60 o 
   3   2   5       28.04       26.38      0.58 o 
   4   2   5     1244.02     1330.89     15.07 o 
   5   2   5      297.91      286.33     11.08 o 
   6   2   5      164.31      165.19      2.64 o 
   7   2   5      279.08      277.82      4.02 o 
   8   2   5        3.30        4.49      0.81 o 
   9   2   5       28.16       28.56      1.32 o 
  10   2   5        0.07        0.43      1.05 o 
 -11   3   5       47.70       52.12      1.80 o 
 -10   3   5      140.29      143.21      2.80 o 
  -9   3   5      144.18      124.22      2.43 o 
  -8   3   5      109.29      102.25      1.91 o 
  -7   3   5     1082.45     1071.45     11.67 o 
  -6   3   5      160.62      138.85      1.95 o 
  -5   3   5       67.05       69.95      1.18 o 
  -4   3   5      561.94      600.41      6.18 o 
  -3   3   5       29.79       34.97      0.70 o 
  -2   3   5      111.52       88.32      1.14 o 
  -1   3   5     1167.80     1311.14     15.02 o 
   0   3   5      141.36      215.67      3.16 o 
   1   3   5      618.94      583.37      5.85 o 
   2   3   5      968.24     1010.54      9.93 o 
   3   3   5       53.56       43.17      0.78 o 
   4   3   5     2123.67     2263.45     25.90 o 
   5   3   5      254.68      238.64      4.16 o 
   6   3   5     1003.81     1004.69     11.81 o 
   7   3   5       69.99       79.28      1.78 o 
   8   3   5       42.79       54.36      1.57 o 
   9   3   5        0.11        0.42      0.85 o 
 -10   4   5       14.18       19.77      1.21 o 
  -9   4   5       64.88       60.74      1.67 o 
  -8   4   5       22.71       24.37      1.13 o 
  -7   4   5        1.18        2.45      0.55 o 
  -6   4   5       83.52       80.47      1.48 o 
  -5   4   5       34.75       42.31      0.92 o 
  -4   4   5      136.67      131.89      1.73 o 
  -3   4   5     2488.93     2582.33     26.40 o 
  -2   4   5      101.96      110.63      1.37 o 
  -1   4   5      236.49      291.58      3.71 o 
   0   4   5      640.22      734.08      8.62 o 
   1   4   5       22.93       31.06      0.70 o 
   2   4   5       79.30       92.51      1.24 o 
   3   4   5      161.61      144.88      1.80 o 
   4   4   5        4.91        6.25      0.50 o 
   5   4   5       39.35       44.69      1.15 o 
   6   4   5       43.79       39.50      2.90 o 
   7   4   5       34.10       31.99      1.38 o 
   8   4   5       53.00       49.13      2.23 o 
   9   4   5       35.72       29.76      1.49 o 
 -10   5   5       43.64       44.87      1.62 o 
  -9   5   5       14.93       12.40      0.96 o 
  -8   5   5        1.55        4.39      0.67 o 
  -7   5   5      756.50      711.24      7.57 o 
  -6   5   5       61.88       73.75      1.43 o 
  -5   5   5     1082.06     1084.56     17.67 o 
  -4   5   5       13.34        7.73      0.46 o 
  -3   5   5      811.21      864.31      8.65 o 
  -2   5   5      460.09      512.99      5.25 o 
  -1   5   5     1307.84     1391.15     16.00 o 
   0   5   5       52.06       31.27      0.88 o 
   1   5   5      731.16      749.98      7.95 o 
   2   5   5       12.76        6.93      0.37 o 
   3   5   5      206.40      178.40      2.15 o 
   4   5   5       10.24        7.95      0.50 o 
   5   5   5        6.54        8.22      0.70 o 
   6   5   5      210.33      205.80      3.43 o 
   7   5   5       24.77       23.17      2.08 o 
   8   5   5        3.26        3.26      0.83 o 
   9   5   5        0.01        0.00      0.85 o 
 -10   6   5        1.54        2.97      1.08 o 
  -9   6   5       70.59       69.25      2.00 o 
  -8   6   5       39.07       44.76      1.32 o 
  -7   6   5       14.53       14.09      0.75 o 
  -6   6   5       24.36       18.89      0.76 o 
  -5   6   5     1021.96     1067.02     11.42 o 
  -4   6   5      827.09      845.53      8.58 o 
  -3   6   5        1.29        0.73      0.28 o 
  -2   6   5     2512.57     2709.56     26.10 o 
  -1   6   5      102.55      103.12      1.41 o 
   0   6   5      102.08       90.87      1.26 o 
   1   6   5      571.28      541.19      5.54 o 
   2   6   5     1003.13     1130.62     11.88 o 
   3   6   5        0.06        0.83      0.34 o 
   4   6   5        9.16        9.37      0.61 o 
   5   6   5       20.92       17.06      0.90 o 
   6   6   5      164.60      152.24      2.79 o 
   7   6   5       54.89       49.65      1.57 o 
   8   6   5        1.30        0.66      0.76 o 
   9   6   5        0.14        0.25      0.88 o 
 -10   7   5       42.87       39.83      2.45 o 
  -9   7   5      160.33      167.25      5.35 o 
  -8   7   5        8.39        9.66      1.14 o 
  -7   7   5        7.19        8.44      1.13 o 
  -6   7   5     1716.39     1778.21     17.65 o 
  -5   7   5       22.16       21.21      0.72 o 
  -4   7   5      141.70      138.20      1.88 o 
  -3   7   5        1.71        1.33      0.45 o 
  -2   7   5       34.29       31.77      0.93 o 
  -1   7   5     1199.22     1232.16     14.36 o 
   0   7   5      438.33      470.41      6.44 o 
   1   7   5      518.80      514.13      6.08 o 
   2   7   5      694.07      694.05      7.55 o 
   3   7   5       93.67      100.20      1.58 o 
   4   7   5      221.89      214.83      3.69 o 
   5   7   5      749.86      733.39      9.60 o 
   6   7   5      133.39      125.56      2.52 o 
   7   7   5       30.35       31.58      1.56 o 
   8   7   5       42.60       44.91      3.37 o 
   9   7   5       10.04       11.30      1.28 o 
  -9   8   5       16.51       22.13      1.91 o 
  -8   8   5      140.75      134.11      3.28 o 
  -7   8   5        6.28        8.29      1.06 o 
  -6   8   5      713.92      685.53     11.06 o 
  -5   8   5       37.52       30.02      1.11 o 
  -4   8   5       95.79      102.56      1.91 o 
  -3   8   5     1202.36     1237.12     14.56 o 
  -2   8   5       53.94       35.39      1.15 o 
  -1   8   5      448.57      488.87      6.76 o 
   0   8   5      248.67      242.30      7.65 o 
   1   8   5     1543.88     1544.97     19.52 o 
   2   8   5      686.47      650.39     11.02 o 
   3   8   5        0.06        0.00      0.51 o 
   4   8   5      143.12      118.29      2.62 o 
   5   8   5       63.22       70.65      2.40 o 
   6   8   5       71.50       61.21      2.36 o 
   7   8   5       18.08       20.26      1.62 o 
   8   8   5        6.22        6.42      1.91 o 
  -9   9   5       10.27       12.89      1.78 o 
  -8   9   5        1.23        3.38      1.06 o 
  -7   9   5       26.66       29.48      1.53 o 
  -6   9   5        7.81        6.78      0.88 o 
  -5   9   5      661.21      633.21      8.83 o 
  -4   9   5       85.31       76.07      1.88 o 
  -3   9   5       64.26       56.90      1.74 o 
  -2   9   5      178.57      182.17      3.11 o 
  -1   9   5     1438.78     1448.43     18.45 o 
   0   9   5        9.04       10.06      0.76 o 
   1   9   5      446.96      446.33      6.33 o 
   2   9   5        6.23        9.20      0.76 o 
   3   9   5      103.41       96.15      3.94 o 
   4   9   5        0.70        0.69      0.74 o 
   5   9   5       21.33       14.16      1.29 o 
   6   9   5        3.46        3.42      1.08 o 
   7   9   5       13.62       11.32      1.59 o 
   8   9   5       53.53       57.08      2.68 o 
  -8  10   5      186.18      186.05      8.93 o 
  -7  10   5        0.02        0.46      0.79 o 
  -6  10   5       17.40       12.26      1.06 o 
  -5  10   5       26.45       26.57      1.44 o 
  -4  10   5       58.59       58.61      1.92 o 
  -3  10   5       40.25       43.81      1.64 o 
  -2  10   5      186.35      191.21      3.75 o 
  -1  10   5       62.70       64.94      1.68 o 
   0  10   5       62.87       53.39      1.53 o 
   1  10   5      409.70      405.48      5.93 o 
   2  10   5      302.00      285.66      4.47 o 
   3  10   5      336.64      320.96      8.44 o 
   4  10   5       52.39       50.91      2.68 o 
   5  10   5        4.08        2.29      0.97 o 
   6  10   5      387.11      395.20      7.92 o 
   7  10   5       70.46       74.89      5.19 o 
  -8  11   5        2.55        1.96      1.67 o 
  -7  11   5       10.88       14.24      1.38 o 
  -6  11   5        2.47        4.25      1.33 o 
  -5  11   5        1.68        3.83      0.97 o 
  -4  11   5        0.26        2.01      0.97 o 
  -3  11   5      488.29      448.38      7.40 o 
  -2  11   5      385.17      387.83      6.55 o 
  -1  11   5      360.07      345.52      5.92 o 
   0  11   5      146.06      139.69      3.10 o 
   1  11   5       20.65       21.66      1.15 o 
   2  11   5      251.24      262.63      4.28 o 
   3  11   5      389.34      368.63      6.24 o 
   4  11   5        3.75        2.99      0.97 o 
   5  11   5      151.95      155.62      4.03 o 
   6  11   5        4.06        6.55      1.49 o 
   7  11   5       23.40       27.02      2.04 o 
  -7  12   5       10.81       15.58      1.52 o 
  -6  12   5       11.12        9.08      1.29 o 
  -5  12   5       91.45       83.42      3.44 o 
  -4  12   5       79.58       72.46      2.34 o 
  -3  12   5       26.82       24.28      1.44 o 
  -2  12   5       12.55       10.89      1.15 o 
  -1  12   5       48.86       48.31      1.83 o 
   0  12   5       74.20       80.99      2.34 o 
   1  12   5       19.48       17.90      1.23 o 
   2  12   5      253.40      254.35      4.77 o 
   3  12   5       16.55       20.23      1.33 o 
   4  12   5        1.51        2.30      0.92 o 
   5  12   5        0.07        0.04      1.15 o 
   6  12   5       46.13       47.77      4.12 o 
  -6  13   5        0.71        1.26      1.12 o 
  -5  13   5      170.91      179.10      4.08 o 
  -4  13   5        4.12        4.66      1.13 o 
  -3  13   5       80.39       70.85      2.33 o 
  -2  13   5       14.24       12.51      1.25 o 
  -1  13   5       50.86       52.00      2.32 o 
   0  13   5       44.48       48.02      1.91 o 
   1  13   5      115.39      122.83      3.06 o 
   2  13   5       84.93       72.68      2.29 o 
   3  13   5       33.42       37.97      2.82 o 
   4  13   5       19.18       19.94      1.96 o 
   5  13   5       71.17       73.30      3.39 o 
  -5  14   5       14.26       13.36      1.52 o 
  -4  14   5      103.35      111.86      3.17 o 
  -3  14   5        0.98        0.18      0.95 o 
  -2  14   5      225.12      215.20      5.67 o 
  -1  14   5       35.26       35.13      2.32 o 
   0  14   5       67.50       65.78      2.27 o 
   1  14   5       25.33       27.33      1.63 o 
   2  14   5       80.46       82.39      3.81 o 
   3  14   5       27.36       34.16      1.77 o 
   4  14   5        3.14        3.15      1.31 o 
  -4  15   5        1.80        5.20      1.44 o 
  -3  15   5       18.38       14.94      1.54 o 
  -2  15   5        2.95        2.54      1.16 o 
  -1  15   5       72.52       78.44      3.16 o 
   0  15   5       13.06       13.52      1.42 o 
   1  15   5       16.68       22.46      1.68 o 
   2  15   5        9.64        8.08      1.30 o 
   3  15   5       84.11       92.86      4.34 o 
 -10   0   6       82.71       75.88      3.32 o 
  -8   0   6      541.90      466.00      8.47 o 
  -6   0   6      128.00      128.31      2.96 o 
  -4   0   6       74.99       59.51      1.42 o 
  -2   0   6       39.56       26.18      1.06 o 
   0   0   6       59.10       78.93      3.61 o 
   2   0   6       37.01       51.01      1.14 o 
   4   0   6       61.08       45.19      2.46 o 
   6   0   6      368.16      326.73      6.29 o 
   8   0   6        9.95       12.84      1.36 o 
 -11   1   6       85.92       84.87      2.22 o 
 -10   1   6       16.04       18.63      1.14 o 
  -9   1   6        8.96        8.85      0.87 o 
  -8   1   6        8.43        6.99      0.65 o 
  -7   1   6      270.14      247.44      3.09 o 
  -6   1   6      187.66      180.35      2.69 o 
  -5   1   6     1117.72     1204.82     11.99 o 
  -4   1   6       57.41       75.65      1.24 o 
  -3   1   6     1833.11     1860.91     18.07 o 
  -2   1   6      215.73      195.88      2.20 o 
  -1   1   6        0.27        1.35      0.40 o 
   0   1   6       78.80       94.65      1.73 o 
   1   1   6      465.06      459.12      4.94 o 
   2   1   6        8.31        9.30      0.49 o 
   3   1   6     1525.83     1479.35     15.39 o 
   4   1   6      743.93      727.14     10.66 o 
   5   1   6      994.82      954.83     11.13 o 
   6   1   6        4.94        3.66      0.59 o 
   7   1   6        0.58        1.45      0.63 o 
   8   1   6       13.42       15.66      1.10 o 
   9   1   6       29.04       33.44      1.43 o 
 -11   2   6       22.98       33.93      1.53 o 
 -10   2   6      110.08      108.42      2.35 o 
  -9   2   6        0.22        0.00      0.69 o 
  -8   2   6       18.05       17.09      0.81 o 
  -7   2   6       16.47       16.33      0.74 o 
  -6   2   6       39.88       30.45      0.97 o 
  -5   2   6       25.79       22.69      0.94 o 
  -4   2   6       43.75       32.82      0.74 o 
  -3   2   6      395.33      413.05      4.33 o 
  -2   2   6      561.22      532.12      5.39 o 
  -1   2   6        8.78       10.02      0.52 o 
   0   2   6      146.78      109.38      2.42 o 
   1   2   6      378.99      403.11      4.85 o 
   2   2   6      228.15      208.18      2.34 o 
   3   2   6      335.13      363.40      3.87 o 
   4   2   6       18.19       15.48      0.68 o 
   5   2   6        0.72        1.03      0.44 o 
   6   2   6      214.34      203.84      3.10 o 
   7   2   6        1.16        1.54      0.65 o 
   8   2   6       59.04       55.83      1.61 o 
   9   2   6        8.07       11.00      1.06 o 
 -10   3   6        0.20        0.75      0.77 o 
  -9   3   6       10.63       11.42      1.18 o 
  -8   3   6       49.04       43.50      1.13 o 
  -7   3   6      150.11      149.74      2.33 o 
  -6   3   6       70.14       71.93      1.67 o 
  -5   3   6      286.24      297.17      3.40 o 
  -4   3   6      303.30      338.04      3.70 o 
  -3   3   6       89.26       97.85      1.32 o 
  -2   3   6      943.57     1008.21      9.92 o 
  -1   3   6      661.69      632.52      7.53 o 
   0   3   6     1397.43     1566.06     19.49 o 
   1   3   6       41.01       61.63      0.91 o 
   2   3   6       34.77       40.86      0.75 o 
   3   3   6      139.17      121.78      1.59 o 
   4   3   6      102.28       90.26      1.70 o 
   5   3   6      591.00      582.38      7.12 o 
   6   3   6       90.43       82.92      2.49 o 
   7   3   6      294.77      286.70      4.17 o 
   8   3   6        5.06        5.61      0.89 o 
   9   3   6      124.84      122.15      2.80 o 
 -10   4   6       55.46       59.80      1.80 o 
  -9   4   6       43.60       38.08      1.38 o 
  -8   4   6      211.79      210.95      3.07 o 
  -7   4   6      703.31      711.40      7.56 o 
  -6   4   6       49.48       43.86      1.01 o 
  -5   4   6        0.59        1.18      0.36 o 
  -4   4   6       66.35       73.29      1.17 o 
  -3   4   6      427.87      410.74      4.98 o 
  -2   4   6      353.64      303.74      3.93 o 
  -1   4   6      336.79      354.51      4.47 o 
   0   4   6      125.97      145.96      2.12 o 
   1   4   6      488.94      534.84      5.44 o 
   2   4   6     1058.63     1086.75     10.73 o 
   3   4   6      376.65      363.67      3.92 o 
   4   4   6        1.91        1.66      0.42 o 
   5   4   6      133.81      138.92      2.28 o 
   6   4   6      786.15      769.15     10.05 o 
   7   4   6       23.17       23.39      1.61 o 
   8   4   6       54.58       50.13      1.70 o 
   9   4   6       17.16       19.69      1.39 o 
 -10   5   6        6.75        8.28      1.30 o 
  -9   5   6       15.95       14.25      1.01 o 
  -8   5   6      135.02      126.17      2.05 o 
  -7   5   6        6.13        6.35      0.61 o 
  -6   5   6       28.60       35.25      0.97 o 
  -5   5   6      276.69      252.08      3.01 o 
  -4   5   6     1269.15     1252.54     30.14 o 
  -3   5   6        2.13        2.35      0.32 o 
  -2   5   6     1671.05     1818.21     20.84 o 
  -1   5   6      299.68      263.12      3.50 o 
   0   5   6      897.97      993.58     11.61 o 
   1   5   6      255.81      277.30      4.17 o 
   2   5   6      125.22      111.03      1.48 o 
   3   5   6      468.20      471.01      4.98 o 
   4   5   6       42.09       43.45      1.19 o 
   5   5   6      127.61      131.53      2.42 o 
   6   5   6       28.72       35.64      1.34 o 
   7   5   6       24.22       20.77      1.13 o 
   8   5   6       18.69       20.59      1.68 o 
   9   5   6       79.08       79.57      2.30 o 
 -10   6   6        0.24        2.43      1.38 o 
  -9   6   6       44.87       48.20      2.04 o 
  -8   6   6       80.29       85.72      2.00 o 
  -7   6   6      180.46      183.84      3.35 o 
  -6   6   6       92.33       80.75      1.81 o 
  -5   6   6       82.84       80.23      2.16 o 
  -4   6   6      498.73      503.35      6.39 o 
  -3   6   6      604.32      656.37     16.93 o 
  -2   6   6      817.93      914.99     10.86 o 
  -1   6   6      169.55      164.89      2.45 o 
   0   6   6      338.20      312.74      4.44 o 
   1   6   6       95.78      102.13      1.84 o 
   2   6   6      645.84      623.48      6.81 o 
   3   6   6       20.70       26.39      0.89 o 
   4   6   6       29.03       26.26      0.99 o 
   5   6   6     1233.03     1254.26     15.67 o 
   6   6   6       40.84       51.06      1.55 o 
   7   6   6        6.79        6.89      0.90 o 
   8   6   6        1.06        0.84      0.88 o 
   9   6   6        3.44        2.77      1.33 o 
 -10   7   6        0.03        1.02      1.35 o 
  -9   7   6        1.24        0.00      1.28 o 
  -8   7   6       21.90       21.56      1.45 o 
  -7   7   6      185.10      178.87      3.06 o 
  -6   7   6     1427.57     1395.94     16.54 o 
  -5   7   6      127.54      120.43      2.20 o 
  -4   7   6       16.40       12.34      0.74 o 
  -3   7   6       80.51       82.68      1.96 o 
  -2   7   6      950.71     1002.22     11.89 o 
  -1   7   6      131.00      120.21      1.98 o 
   0   7   6      348.72      349.14      5.57 o 
   1   7   6       39.36       42.47      1.19 o 
   2   7   6      128.91      134.20      2.41 o 
   3   7   6       27.59       25.74      1.62 o 
   4   7   6        4.92        3.76      0.84 o 
   5   7   6       10.29       13.55      1.27 o 
   6   7   6      140.61      129.87      3.50 o 
   7   7   6       15.68       16.56      2.43 o 
   8   7   6        0.85        2.46      1.26 o 
  -9   8   6       79.98       86.34      3.22 o 
  -8   8   6       16.42       13.92      1.40 o 
  -7   8   6        8.27        9.16      0.96 o 
  -6   8   6      570.91      540.56      8.06 o 
  -5   8   6      452.04      418.46      5.63 o 
  -4   8   6       68.59       70.89      1.71 o 
  -3   8   6      513.80      536.22      6.81 o 
  -2   8   6       94.31       80.64      1.79 o 
  -1   8   6       11.35       13.23      0.80 o 
   0   8   6      277.64      256.60      5.26 o 
   1   8   6        0.06        1.18      0.50 o 
   2   8   6      275.86      248.70      4.35 o 
   3   8   6      282.00      268.06      4.18 o 
   4   8   6       73.08       61.02      2.15 o 
   5   8   6      149.84      144.26      3.68 o 
   6   8   6        3.15        1.20      0.96 o 
   7   8   6       27.25       24.46      1.80 o 
   8   8   6        4.57        6.73      1.40 o 
  -9   9   6        0.11        1.04      1.37 o 
  -8   9   6       42.30       40.40      2.27 o 
  -7   9   6        1.49        4.65      1.12 o 
  -6   9   6        6.57        8.94      0.98 o 
  -5   9   6      201.03      207.17      3.67 o 
  -4   9   6      142.99      143.44      3.13 o 
  -3   9   6        3.82        3.22      0.65 o 
  -2   9   6      293.07      281.48      4.39 o 
  -1   9   6      917.92      930.96     12.27 o 
   0   9   6        8.58        7.54      0.76 o 
   1   9   6      168.89      161.29      2.91 o 
   2   9   6       96.44       89.51      2.55 o 
   3   9   6       13.24       13.40      0.98 o 
   4   9   6      479.68      477.55      8.88 o 
   5   9   6       74.38       71.01      2.53 o 
   6   9   6       26.97       28.44      1.79 o 
   7   9   6        7.99        8.72      1.42 o 
  -8  10   6        3.20        2.78      1.19 o 
  -7  10   6       12.02       12.76      1.16 o 
  -6  10   6        0.16        0.24      0.84 o 
  -5  10   6        4.02        5.81      0.99 o 
  -4  10   6      196.01      193.61      3.92 o 
  -3  10   6      459.08      413.50      6.86 o 
  -2  10   6       76.88       73.17      2.10 o 
  -1  10   6        7.70       10.59      0.87 o 
   0  10   6       88.46      102.26      3.32 o 
   1  10   6      803.36      832.46     11.16 o 
   2  10   6       14.12       14.36      0.97 o 
   3  10   6        5.97        4.71      0.76 o 
   4  10   6       87.73       90.51      2.80 o 
   5  10   6        0.03        0.00      0.95 o 
   6  10   6       99.08       97.92      3.19 o 
   7  10   6        4.48        6.74      1.45 o 
  -8  11   6        0.11        2.12      1.44 o 
  -7  11   6       46.52       47.26      2.61 o 
  -6  11   6      153.90      149.18      3.53 o 
  -5  11   6       59.01       63.94      2.21 o 
  -4  11   6       31.35       33.13      1.64 o 
  -3  11   6        3.49        3.63      0.86 o 
  -2  11   6       21.99       26.35      1.40 o 
  -1  11   6        8.21        9.91      1.04 o 
   0  11   6      420.00      416.76      6.94 o 
   1  11   6       43.38       46.83      1.70 o 
   2  11   6      105.28      102.93      2.49 o 
   3  11   6       24.81       22.02      1.33 o 
   4  11   6      109.15      104.42      4.20 o 
   5  11   6       23.95       21.65      3.40 o 
   6  11   6       13.39       13.12      1.61 o 
  -7  12   6        9.91        9.29      1.38 o 
  -6  12   6        0.07        0.04      1.04 o 
  -5  12   6       30.18       36.07      1.82 o 
  -4  12   6      111.70      109.04      2.95 o 
  -3  12   6      257.45      252.20      4.91 o 
  -2  12   6        2.66        3.47      0.90 o 
  -1  12   6        8.16        9.71      1.10 o 
   0  12   6        5.86        6.44      1.01 o 
   1  12   6      113.32      108.37      2.77 o 
   2  12   6        0.30        0.00      0.80 o 
   3  12   6       84.15       91.10      4.55 o 
   4  12   6        0.01        1.09      0.99 o 
   5  12   6      137.53      130.40      3.79 o 
   6  12   6        0.06        0.00      1.14 o 
  -6  13   6       79.24       93.33      2.99 o 
  -5  13   6        0.20        1.18      1.19 o 
  -4  13   6        4.93        9.54      1.30 o 
  -3  13   6        0.19        0.58      0.95 o 
  -2  13   6       90.51       82.37      2.51 o 
  -1  13   6       43.15       37.47      2.08 o 
   0  13   6       13.57       20.63      1.42 o 
   1  13   6       35.32       36.31      2.20 o 
   2  13   6        5.43        3.52      1.05 o 
   3  13   6        1.47        0.00      1.07 o 
   4  13   6      253.91      254.95     11.87 o 
   5  13   6        0.30        3.02      1.52 o 
  -5  14   6       24.99       24.07      4.73 o 
  -4  14   6        1.38        1.85      1.49 o 
  -3  14   6       13.82       19.06      1.83 o 
  -2  14   6       37.25       34.93      1.82 o 
  -1  14   6        1.07        0.66      0.97 o 
   0  14   6       14.93       14.61      1.40 o 
   1  14   6      114.90      127.79      3.28 o 
   2  14   6        2.85        3.82      1.07 o 
   3  14   6       17.07       22.42      1.86 o 
   4  14   6        0.60        1.08      1.42 o 
  -3  15   6        0.18        0.00      1.11 o 
  -2  15   6       77.02       92.39      2.95 o 
  -1  15   6        4.15        1.54      1.14 o 
   0  15   6        0.64        0.63      1.10 o 
   1  15   6        5.67        9.39      1.62 o 
   2  15   6       94.55       87.26      2.85 o 
 -11   0   7        9.36       11.90      1.57 o 
  -9   0   7       15.61       21.10      3.63 o 
  -7   0   7      166.05      163.03      3.71 o 
  -5   0   7       14.23       10.37      0.73 o 
  -3   0   7      822.22      864.21     12.21 o 
  -1   0   7     6151.58     6851.40     92.44 o 
   1   0   7        3.80        2.41      0.54 o 
   3   0   7      572.95      515.73      7.54 o 
   5   0   7      863.95      845.15     14.12 o 
   7   0   7       61.12       51.93      3.76 o 
   9   0   7       48.06       59.32      2.64 o 
 -11   1   7        0.29        0.90      0.88 o 
 -10   1   7        1.76        2.02      0.88 o 
  -9   1   7       28.09       31.12      1.26 o 
  -8   1   7       98.92      101.03      1.76 o 
  -7   1   7      103.46      105.21      2.74 o 
  -6   1   7        3.06        2.65      0.42 o 
  -5   1   7        0.00        0.06      0.31 o 
  -4   1   7       88.80      100.34      1.43 o 
  -3   1   7      482.76      484.44      5.04 o 
  -2   1   7      242.40      240.18      2.66 o 
  -1   1   7     2417.66     2767.42     26.60 o 
   0   1   7      325.68      352.10      4.78 o 
   1   1   7       75.51       81.81      1.18 o 
   2   1   7       21.64       19.90      0.54 o 
   3   1   7       91.02       98.55      1.74 o 
   4   1   7      869.67      788.23     19.69 o 
   5   1   7       70.43       71.70      1.88 o 
   6   1   7       70.87       65.11      1.54 o 
   7   1   7        1.16        3.78      0.90 o 
   8   1   7      265.48      255.19      3.98 o 
   9   1   7        0.40        0.00      0.79 o 
 -10   2   7       11.12       14.68      1.08 o 
  -9   2   7      418.41      396.59      5.50 o 
  -8   2   7       86.38       85.26      1.59 o 
  -7   2   7       78.11       68.52      2.14 o 
  -6   2   7      310.74      301.08      3.53 o 
  -5   2   7      713.07      716.94      8.26 o 
  -4   2   7        0.85        2.49      0.35 o 
  -3   2   7       15.98       16.49      0.51 o 
  -2   2   7      284.79      272.74      2.97 o 
  -1   2   7      227.35      222.19      2.59 o 
   0   2   7        6.74        4.80      0.42 o 
   1   2   7     1139.54     1180.75     14.68 o 
   2   2   7      930.95      960.40     11.12 o 
   3   2   7      322.08      315.93      3.71 o 
   4   2   7     1070.23     1090.99     12.52 o 
   5   2   7      194.03      193.93      2.90 o 
   6   2   7      126.59      127.59      2.87 o 
   7   2   7      452.49      421.24      5.67 o 
   8   2   7        3.37        3.67      0.80 o 
   9   2   7       82.49       82.55      2.33 o 
 -10   3   7       38.69       40.56      1.53 o 
  -9   3   7       64.14       60.04      1.69 o 
  -8   3   7       32.37       32.24      1.03 o 
  -7   3   7      546.65      526.37      7.19 o 
  -6   3   7      110.91      114.82      1.74 o 
  -5   3   7        6.66        9.20      0.51 o 
  -4   3   7      573.44      633.77      6.55 o 
  -3   3   7       96.07      108.14      1.44 o 
  -2   3   7      907.47      832.13      8.25 o 
  -1   3   7      181.58      182.04      2.55 o 
   0   3   7     1357.45     1460.42     15.14 o 
   1   3   7        6.31        9.35      0.45 o 
   2   3   7       45.93       30.34      0.68 o 
   3   3   7        1.35        0.63      0.33 o 
   4   3   7       98.75       87.08      1.61 o 
   5   3   7       10.78       10.71      0.72 o 
   6   3   7       29.58       31.00      1.13 o 
   7   3   7       12.28       15.38      1.20 o 
   8   3   7       44.21       47.86      1.77 o 
   9   3   7       10.79       13.42      1.31 o 
 -10   4   7        7.05        7.55      1.23 o 
  -9   4   7       56.73       50.13      1.53 o 
  -8   4   7       19.74       21.20      0.89 o 
  -7   4   7       24.89       26.87      0.93 o 
  -6   4   7        4.08        5.60      0.53 o 
  -5   4   7       49.37       41.67      0.94 o 
  -4   4   7      380.34      412.04      5.29 o 
  -3   4   7      314.44      292.29      3.24 o 
  -2   4   7       12.70       16.17      1.01 o 
  -1   4   7      344.98      313.23      4.07 o 
   0   4   7     1455.23     1503.57     17.26 o 
   1   4   7     1713.50     1717.94     16.70 o 
   2   4   7     1415.14     1462.68     14.32 o 
   3   4   7      146.14      127.59      1.92 o 
   4   4   7      343.65      320.66      4.97 o 
   5   4   7      495.23      477.51      6.03 o 
   6   4   7      136.41      140.43      2.68 o 
   7   4   7      129.36      123.75      2.61 o 
   8   4   7        7.22        4.69      1.47 o 
   9   4   7       52.53       61.62      2.11 o 
 -10   5   7        1.01        0.98      0.99 o 
  -9   5   7        3.81        6.09      1.07 o 
  -8   5   7       20.17       22.24      1.12 o 
  -7   5   7      267.78      237.10      3.68 o 
  -6   5   7      354.77      338.11      4.72 o 
  -5   5   7       74.72       78.20      1.66 o 
  -4   5   7        0.02        1.00      0.44 o 
  -3   5   7      927.82      881.45     24.32 o 
  -2   5   7     1770.89     1865.71     21.44 o 
  -1   5   7     1270.34     1299.57     15.11 o 
   0   5   7       89.53       84.37      1.51 o 
   1   5   7       39.64       41.83      1.13 o 
   2   5   7      293.55      288.55      3.85 o 
   3   5   7      799.86      915.05      9.83 o 
   4   5   7      502.89      523.22      6.97 o 
   5   5   7      214.75      209.85      3.41 o 
   6   5   7      130.06      132.90      3.54 o 
   7   5   7        1.15        0.83      0.73 o 
   8   5   7      161.50      171.31      3.91 o 
 -10   6   7       28.29       29.29      2.17 o 
  -9   6   7        1.31        0.76      0.97 o 
  -8   6   7      112.71       98.94      2.40 o 
  -7   6   7       33.64       34.28      1.27 o 
  -6   6   7      468.11      440.40      5.93 o 
  -5   6   7      250.23      238.78      3.88 o 
  -4   6   7       18.65       21.97      0.97 o 
  -3   6   7      662.16      635.93      7.84 o 
  -2   6   7      437.34      443.26      9.83 o 
  -1   6   7       48.68       39.64      1.28 o 
   0   6   7      478.81      482.98      7.95 o 
   1   6   7       36.68       17.56      0.91 o 
   2   6   7        0.21        0.08      0.43 o 
   3   6   7       14.71        8.48      0.78 o 
   4   6   7      388.05      371.58      7.06 o 
   5   6   7       71.02       64.27      3.39 o 
   6   6   7       39.11       38.94      1.93 o 
   7   6   7      283.51      277.24      6.26 o 
   8   6   7       26.03       33.65      2.15 o 
  -9   7   7        5.25        3.56      1.33 o 
  -8   7   7        4.55        6.13      0.93 o 
  -7   7   7       17.69       18.73      1.05 o 
  -6   7   7       15.51       17.13      1.40 o 
  -5   7   7      129.70      123.78      2.28 o 
  -4   7   7       14.58       13.80      0.78 o 
  -3   7   7      455.22      438.65      5.70 o 
  -2   7   7        0.95        2.23      0.49 o 
  -1   7   7       57.77       48.80      1.35 o 
   0   7   7      529.05      538.75      8.39 o 
   1   7   7      147.03      148.17      2.90 o 
   2   7   7       22.59       25.25      1.01 o 
   3   7   7        1.04        0.72      0.56 o 
   4   7   7       79.23       74.82      4.29 o 
   5   7   7      179.51      188.84      4.42 o 
   6   7   7       54.49       49.20      2.16 o 
   7   7   7       22.32       23.79      1.78 o 
   8   7   7       29.59       35.07      2.46 o 
  -9   8   7       15.77       22.97      1.96 o 
  -8   8   7       22.12       21.24      1.34 o 
  -7   8   7        0.32        0.67      0.79 o 
  -6   8   7       43.55       48.28      1.51 o 
  -5   8   7      171.99      176.94      2.96 o 
  -4   8   7      264.53      250.90      3.71 o 
  -3   8   7      311.63      276.33      6.43 o 
  -2   8   7       51.40       40.08      1.34 o 
  -1   8   7       27.36       26.22      1.07 o 
   0   8   7       72.32       69.97      2.77 o 
   1   8   7      130.47      124.74      2.39 o 
   2   8   7       93.93       93.52      2.03 o 
   3   8   7      138.93      127.67      3.87 o 
   4   8   7       34.39       38.26      1.80 o 
   5   8   7      119.83      122.09      3.40 o 
   6   8   7      146.69      142.49      5.15 o 
   7   8   7       66.13       68.24      6.71 o 
  -9   9   7       21.81       25.53      2.10 o 
  -8   9   7       18.66       18.50      1.36 o 
  -7   9   7      124.87      123.78      2.82 o 
  -6   9   7       52.89       58.40      1.86 o 
  -5   9   7      112.18       94.77      2.56 o 
  -4   9   7       54.79       51.45      1.57 o 
  -3   9   7       86.98       83.36      1.98 o 
  -2   9   7        1.11        0.77      0.61 o 
  -1   9   7       13.72       19.84      1.02 o 
   0   9   7       16.15       16.55      1.16 o 
   1   9   7       52.53       44.83      1.71 o 
   2   9   7      483.18      454.83      7.31 o 
   3   9   7      550.84      554.25     10.38 o 
   4   9   7       62.06       67.15      2.41 o 
   5   9   7        2.67        2.91      1.04 o 
   6   9   7       34.79       27.41      1.85 o 
   7   9   7       11.36       16.19      1.72 o 
  -8  10   7       60.70       69.16      2.95 o 
  -7  10   7        3.00        1.63      1.00 o 
  -6  10   7      223.04      240.93      8.40 o 
  -5  10   7      131.19      129.03      3.15 o 
  -4  10   7       41.72       45.92      1.79 o 
  -3  10   7       22.35       17.03      1.23 o 
  -2  10   7      284.67      261.87      4.29 o 
  -1  10   7        3.13        3.13      0.71 o 
   0  10   7       28.85       24.58      1.18 o 
   1  10   7       72.23       84.62      2.09 o 
   2  10   7       13.25       15.45      1.39 o 
   3  10   7        9.52        9.18      1.05 o 
   4  10   7      221.98      205.20      4.78 o 
   5  10   7       29.55       29.99      1.82 o 
   6  10   7       81.39       89.02      3.13 o 
  -7  11   7      152.61      159.10      3.86 o 
  -6  11   7       42.66       36.52      1.83 o 
  -5  11   7       13.44       12.66      1.94 o 
  -4  11   7       47.57       52.14      2.01 o 
  -3  11   7      345.89      334.80      5.97 o 
  -2  11   7        4.45        4.83      0.94 o 
  -1  11   7      388.86      399.34      6.77 o 
   0  11   7      186.13      181.64      3.39 o 
   1  11   7      711.32      702.94      9.77 o 
   2  11   7        2.69        3.92      0.85 o 
   3  11   7       39.60       37.62      1.90 o 
   4  11   7        5.56        6.40      1.21 o 
   5  11   7        7.45        6.59      1.26 o 
   6  11   7       43.69       46.60      2.43 o 
  -7  12   7        7.09        8.38      1.91 o 
  -6  12   7       98.65       92.63      2.85 o 
  -5  12   7        0.50        0.46      1.02 o 
  -4  12   7      337.80      349.99      6.35 o 
  -3  12   7       26.72       27.48      1.59 o 
  -2  12   7      142.10      150.41      4.01 o 
  -1  12   7       69.75       75.14      2.35 o 
   0  12   7      212.47      215.89      4.38 o 
   1  12   7       72.00       75.28      2.34 o 
   2  12   7      149.89      155.32      5.07 o 
   3  12   7      127.50      126.41      3.59 o 
   4  12   7       37.77       40.11      3.52 o 
   5  12   7       81.56       75.96      3.57 o 
  -6  13   7        0.98        2.90      1.25 o 
  -5  13   7        7.43        7.40      1.90 o 
  -4  13   7        2.30        2.22      1.04 o 
  -3  13   7       59.67       69.09      2.40 o 
  -2  13   7        0.64        1.41      0.99 o 
  -1  13   7        0.12        0.74      0.87 o 
   0  13   7       46.46       51.77      2.09 o 
   1  13   7        0.35        1.79      0.98 o 
   2  13   7       33.77       31.72      1.69 o 
   3  13   7      147.32      134.71      3.86 o 
   4  13   7       16.66       17.53      2.09 o 
  -4  14   7       86.23       91.53      2.96 o 
  -3  14   7        0.24        0.48      1.05 o 
  -2  14   7        0.02        0.00      1.01 o 
  -1  14   7        7.43        5.31      1.18 o 
   0  14   7      131.96      139.46      3.53 o 
   1  14   7        0.12        1.03      1.07 o 
   2  14   7       43.03       52.94      2.23 o 
   3  14   7        1.49        0.65      1.21 o 
  -2  15   7        0.38        0.57      1.14 o 
  -1  15   7       36.20       41.12      2.07 o 
   0  15   7       39.36       40.16      2.07 o 
   1  15   7        0.50        0.84      1.15 o 
 -10   0   8       93.74       81.71      2.87 o 
  -8   0   8      208.51      181.96      3.64 o 
  -6   0   8       20.13       16.73      0.97 o 
  -4   0   8        0.64        2.33      0.50 o 
  -2   0   8      155.62      168.41      2.85 o 
   0   0   8    27614.61    27975.48    379.33 o 
   2   0   8        8.90       12.93      0.87 o 
   4   0   8      219.89      218.30      4.38 o 
   6   0   8      508.10      490.72      8.92 o 
   8   0   8       94.89      112.01      3.39 o 
 -10   1   8        0.09        1.35      0.76 o 
  -9   1   8        3.28        4.22      0.78 o 
  -8   1   8       84.16       71.79      1.47 o 
  -7   1   8      499.29      478.29      5.34 o 
  -6   1   8        0.21        1.73      0.42 o 
  -5   1   8       17.00       18.17      0.64 o 
  -4   1   8     1063.69     1068.28     10.67 o 
  -3   1   8      531.90      464.06      5.18 o 
  -2   1   8     1126.55     1204.96     11.86 o 
  -1   1   8     2354.21     2457.84     23.71 o 
   0   1   8      211.10      251.12      2.78 o 
   1   1   8      675.00      707.39      7.54 o 
   2   1   8      150.67      144.72      1.81 o 
   3   1   8      261.72      253.15      3.38 o 
   4   1   8      182.48      167.53      3.16 o 
   5   1   8       44.16       47.65      1.52 o 
   6   1   8        7.92        2.67      0.68 o 
   7   1   8      563.10      583.84      9.39 o 
   8   1   8       66.62       75.73      1.97 o 
   9   1   8        0.93        0.99      0.89 o 
 -10   2   8      107.34      107.81      2.37 o 
  -9   2   8       54.55       52.46      1.48 o 
  -8   2   8       54.65       56.97      1.40 o 
  -7   2   8       45.38       47.57      1.17 o 
  -6   2   8       82.22       75.87      1.35 o 
  -5   2   8      162.85      161.30      2.14 o 
  -4   2   8     1271.47     1269.19     22.30 o 
  -3   2   8        2.77        5.36      0.39 o 
  -2   2   8      214.72      193.27      2.24 o 
  -1   2   8      262.77      263.15      3.05 o 
   0   2   8     2235.63     2483.29     25.47 o 
   1   2   8       11.31       11.50      0.46 o 
   2   2   8      402.99      423.69      5.21 o 
   3   2   8       92.18       88.49      1.79 o 
   4   2   8      534.83      518.83      6.99 o 
   5   2   8       47.44       47.16      1.27 o 
   6   2   8      365.85      338.12      4.66 o 
   7   2   8        9.83       10.88      1.25 o 
   8   2   8       24.17       27.60      1.30 o 
 -10   3   8       14.40       19.58      1.54 o 
  -9   3   8       72.42       73.82      2.11 o 
  -8   3   8       84.18       71.34      2.09 o 
  -7   3   8      519.15      504.86      5.62 o 
  -6   3   8       25.22       27.31      0.85 o 
  -5   3   8        2.85        5.29      0.46 o 
  -4   3   8      563.34      607.81      6.33 o 
  -3   3   8       23.63       20.69      0.69 o 
  -2   3   8      888.14      938.65     12.04 o 
  -1   3   8      139.14      122.42      1.94 o 
   0   3   8       41.90       25.54      2.29 o 
   1   3   8      313.46      286.55      8.45 o 
   2   3   8      114.77      120.97      1.60 o 
   3   3   8      868.09      911.00     10.54 o 
   4   3   8       13.83       10.43      0.67 o 
   5   3   8        3.69        3.27      0.59 o 
   6   3   8       37.14       47.06      1.40 o 
   7   3   8       65.53       67.62      1.90 o 
   8   3   8       34.57       36.81      2.10 o 
 -10   4   8       11.39       16.05      1.52 o 
  -9   4   8       53.93       52.11      2.13 o 
  -8   4   8        0.59        0.95      0.63 o 
  -7   4   8      208.42      201.87      3.28 o 
  -6   4   8      530.40      512.42      6.68 o 
  -5   4   8        8.91        8.67      0.69 o 
  -4   4   8      297.42      290.21      4.01 o 
  -3   4   8      877.37      886.37     17.85 o 
  -2   4   8      175.40      177.18      2.62 o 
  -1   4   8        4.27        8.95      0.55 o 
   0   4   8      457.64      421.50      5.82 o 
   1   4   8        0.22        1.35      0.39 o 
   2   4   8       50.77       61.88      1.29 o 
   3   4   8      134.52      121.96      2.53 o 
   4   4   8      346.42      350.89      4.58 o 
   5   4   8        0.68        0.49      0.59 o 
   6   4   8      193.42      187.65      3.29 o 
   7   4   8       39.39       40.35      1.53 o 
   8   4   8        0.90        1.38      1.17 o 
 -10   5   8       15.34       18.40      1.60 o 
  -9   5   8       19.88       21.00      1.33 o 
  -8   5   8        0.02        1.56      0.72 o 
  -7   5   8        0.46        2.05      0.68 o 
  -6   5   8       54.12       48.75      1.39 o 
  -5   5   8      525.96      530.50      6.83 o 
  -4   5   8       40.05       35.74      1.18 o 
  -3   5   8      364.62      342.85      4.67 o 
  -2   5   8      453.62      454.42      5.77 o 
  -1   5   8       24.35       28.97      0.91 o 
   0   5   8      290.69      275.68      4.04 o 
   1   5   8        6.79       15.56      1.19 o 
   2   5   8       67.70       63.65      1.35 o 
   3   5   8      122.00      106.07      2.79 o 
   4   5   8        2.23        5.09      0.92 o 
   5   5   8       12.64       12.41      1.26 o 
   6   5   8       23.13       22.88      1.62 o 
   7   5   8       19.50       20.12      1.67 o 
   8   5   8       24.78       26.68      2.03 o 
 -10   6   8       37.04       40.20      2.07 o 
  -9   6   8        0.11        0.57      0.86 o 
  -8   6   8       12.09       11.30      0.98 o 
  -7   6   8       47.80       49.25      1.53 o 
  -6   6   8        1.17        1.16      0.63 o 
  -5   6   8      263.33      263.61      4.22 o 
  -4   6   8      332.15      299.95      4.20 o 
  -3   6   8      281.76      293.11      4.07 o 
  -2   6   8        9.80       10.24      0.66 o 
  -1   6   8       27.86       27.30      0.91 o 
   0   6   8      149.85      141.67      3.26 o 
   1   6   8        4.52        6.57      0.64 o 
   2   6   8      226.49      219.09      3.51 o 
   3   6   8      935.95      974.56     14.19 o 
   4   6   8      302.82      285.39      5.77 o 
   5   6   8      411.31      395.48      7.64 o 
   6   6   8        4.83        6.22      1.17 o 
   7   6   8        0.70        3.13      1.16 o 
   8   6   8       55.40       58.26      2.72 o 
  -9   7   8        0.01        0.86      1.05 o 
  -8   7   8       19.62       23.01      1.24 o 
  -7   7   8       81.21       84.21      1.98 o 
  -6   7   8      251.26      228.06      3.93 o 
  -5   7   8       34.66       43.80      1.33 o 
  -4   7   8      160.27      160.83      2.67 o 
  -3   7   8      277.35      268.53      3.84 o 
  -2   7   8      342.84      352.97      4.75 o 
  -1   7   8      801.27      806.52     10.71 o 
   0   7   8        1.44        2.26      0.62 o 
   1   7   8     1224.25     1222.01     24.20 o 
   2   7   8      542.60      561.83      7.76 o 
   3   7   8      446.65      420.79      6.81 o 
   4   7   8       80.67       83.87      2.60 o 
   5   7   8      156.86      148.77      3.82 o 
   6   7   8       72.89       57.73      2.42 o 
   7   7   8      190.50      195.19      4.97 o 
  -9   8   8      124.71      139.24      4.18 o 
  -8   8   8       87.84       83.68      2.33 o 
  -7   8   8      109.40       87.15      2.28 o 
  -6   8   8       67.95       72.44      1.83 o 
  -5   8   8        0.43        2.67      0.69 o 
  -4   8   8       95.46       80.05      1.77 o 
  -3   8   8       18.77       25.09      1.18 o 
  -2   8   8      121.43      114.62      2.34 o 
  -1   8   8      389.26      354.42      5.31 o 
   0   8   8      616.37      607.12     11.15 o 
   1   8   8       12.22       13.56      0.89 o 
   2   8   8        7.69        9.92      0.85 o 
   3   8   8        4.08        6.29      0.91 o 
   4   8   8       88.82       81.66      2.65 o 
   5   8   8       59.17       70.85      2.60 o 
   6   8   8       27.00       28.55      1.91 o 
   7   8   8        1.13        1.23      1.26 o 
  -8   9   8      102.50      102.95      3.54 o 
  -7   9   8        1.73        2.86      0.98 o 
  -6   9   8        7.33        7.56      0.96 o 
  -5   9   8      145.89      141.95      2.89 o 
  -4   9   8       64.44       62.74      1.79 o 
  -3   9   8      176.80      163.17      3.06 o 
  -2   9   8      753.27      770.05     10.45 o 
  -1   9   8      211.39      205.15      3.98 o 
   0   9   8       58.14       59.49      1.91 o 
   1   9   8      158.64      157.20      2.96 o 
   2   9   8      168.57      176.14      3.21 o 
   3   9   8       41.35       38.45      1.63 o 
   4   9   8        2.28        1.78      1.00 o 
   5   9   8      113.86      110.87      3.66 o 
   6   9   8      140.02      148.70      4.15 o 
   7   9   8       15.36       19.91      1.93 o 
  -8  10   8        0.00        0.82      1.13 o 
  -7  10   8        0.90        1.02      1.02 o 
  -6  10   8        5.73        7.63      1.15 o 
  -5  10   8       42.44       51.67      2.67 o 
  -4  10   8        1.05        1.87      0.89 o 
  -3  10   8       14.70       13.96      1.03 o 
  -2  10   8       95.93       97.16      2.27 o 
  -1  10   8      672.67      699.11      9.70 o 
   0  10   8      248.17      243.85      4.13 o 
   1  10   8      479.73      492.41      7.95 o 
   2  10   8      130.34      149.44      4.42 o 
   3  10   8       28.63       33.84      1.59 o 
   4  10   8       25.34       25.18      1.71 o 
   5  10   8        3.42        6.49      1.29 o 
   6  10   8       11.07       13.74      1.68 o 
  -7  11   8        2.74        6.51      1.32 o 
  -6  11   8        3.41        3.74      1.14 o 
  -5  11   8       36.04       35.30      1.82 o 
  -4  11   8      143.52      160.41      4.32 o 
  -3  11   8       36.20       34.40      1.70 o 
  -2  11   8      172.34      175.96      3.90 o 
  -1  11   8        3.59        2.23      0.89 o 
   0  11   8        4.87        2.64      0.81 o 
   1  11   8       31.51       28.87      1.85 o 
   2  11   8        4.23        3.08      0.84 o 
   3  11   8      109.55      109.90      2.84 o 
   4  11   8       18.76       22.96      1.73 o 
   5  11   8       10.07       12.06      1.54 o 
  -6  12   8       10.15        8.83      1.41 o 
  -5  12   8       62.64       71.66      2.83 o 
  -4  12   8      119.55      120.25      3.21 o 
  -3  12   8        4.63        5.34      1.09 o 
  -2  12   8       11.12       11.84      1.25 o 
  -1  12   8        1.36        3.25      0.94 o 
   0  12   8        0.01        1.20      0.87 o 
   1  12   8       69.96       63.31      2.23 o 
   2  12   8       43.48       42.65      1.67 o 
   3  12   8        1.18        1.43      0.84 o 
   4  12   8        7.92        5.74      1.33 o 
   5  12   8        0.02        0.00      1.23 o 
  -5  13   8        2.10        2.01      1.19 o 
  -4  13   8       18.77       19.04      1.57 o 
  -3  13   8       11.64       11.43      1.34 o 
  -2  13   8       18.17       22.27      1.59 o 
  -1  13   8       11.31       14.75      1.43 o 
   0  13   8      100.45      100.17      3.70 o 
   1  13   8        2.54        3.43      1.09 o 
   2  13   8       86.70       84.74      2.67 o 
   3  13   8       64.96       67.91      3.36 o 
  -4  14   8       19.53       18.98      1.72 o 
  -3  14   8        0.68        1.90      1.14 o 
  -2  14   8       25.19       21.97      1.70 o 
  -1  14   8       14.04       18.38      1.60 o 
   0  14   8       10.40       11.23      1.44 o 
   1  14   8       23.92       26.98      1.78 o 
   2  14   8       52.81       59.52      2.78 o 
  -9   0   9      167.61      162.41      3.54 o 
  -7   0   9      242.53      232.29      4.25 o 
  -5   0   9      390.17      376.59      5.99 o 
  -3   0   9      145.81      139.60      2.57 o 
  -1   0   9      322.23      352.15      5.37 o 
   1   0   9       11.08       15.20      1.39 o 
   3   0   9     2637.17     2558.64     40.13 o 
   5   0   9      460.42      396.73      7.71 o 
   7   0   9       21.25       24.39      1.65 o 
 -10   1   9        4.92        5.86      0.91 o 
  -9   1   9       33.20       38.91      1.23 o 
  -8   1   9      535.63      528.43      5.95 o 
  -7   1   9      105.14      102.92      1.73 o 
  -6   1   9      220.76      209.87      2.71 o 
  -5   1   9      235.25      219.60      2.72 o 
  -4   1   9      114.78      100.21      1.53 o 
  -3   1   9       45.77       35.33      0.80 o 
  -2   1   9      800.25      820.39      8.75 o 
  -1   1   9      157.85      146.38      1.93 o 
   0   1   9      884.59      899.71      9.54 o 
   1   1   9      269.96      316.50      3.92 o 
   2   1   9      215.16      207.03      2.46 o 
   3   1   9        0.09        1.48      0.66 o 
   4   1   9       21.22       18.89      1.56 o 
   5   1   9        0.49        2.42      0.59 o 
   6   1   9       85.45       84.73      2.15 o 
   7   1   9       77.36       85.35      2.50 o 
   8   1   9       22.86       26.24      1.31 o 
 -10   2   9        1.82        3.55      1.12 o 
  -9   2   9      149.73      143.51      3.10 o 
  -8   2   9       31.37       32.22      1.26 o 
  -7   2   9      305.37      295.76      3.63 o 
  -6   2   9       25.09       23.95      0.80 o 
  -5   2   9       54.30       44.45      1.05 o 
  -4   2   9      462.78      467.21      5.01 o 
  -3   2   9      102.39      106.09      1.71 o 
  -2   2   9       74.28       64.72      1.47 o 
  -1   2   9     2630.50     2656.49     32.79 o 
   0   2   9     1138.28     1276.13     19.25 o 
   1   2   9      175.68      193.52      2.42 o 
   2   2   9      373.70      381.28      4.12 o 
   3   2   9       93.75       90.28      2.86 o 
   4   2   9      122.40      122.55      2.08 o 
   5   2   9      944.32      972.55     11.47 o 
   6   2   9       70.34       77.36      1.79 o 
   7   2   9       59.85       67.55      1.77 o 
   8   2   9        7.82        4.89      1.86 o 
 -10   3   9        6.48        9.10      1.34 o 
  -9   3   9       12.50       15.87      1.08 o 
  -8   3   9        7.92        6.71      1.09 o 
  -7   3   9       42.80       50.88      1.51 o 
  -6   3   9      167.53      150.60      2.60 o 
  -5   3   9       26.07       25.52      0.98 o 
  -4   3   9      266.13      241.74      3.49 o 
  -3   3   9        6.85        4.72      0.59 o 
  -2   3   9       40.50       32.87      1.16 o 
  -1   3   9      456.18      443.52      6.72 o 
   0   3   9      439.17      432.06     19.58 o 
   1   3   9       38.44       44.18      1.36 o 
   2   3   9      160.18      139.29      6.96 o 
   3   3   9       34.04       39.72      1.37 o 
   4   3   9      114.62      112.15      2.55 o 
   5   3   9       51.79       51.40      1.75 o 
   6   3   9      338.88      333.62      6.76 o 
   7   3   9        0.38        0.09      0.96 o 
   8   3   9       52.82       53.23      2.57 o 
 -10   4   9        4.68        5.14      1.26 o 
  -9   4   9       11.18       13.10      1.14 o 
  -8   4   9        1.86        1.76      0.72 o 
  -7   4   9      432.75      415.16      5.73 o 
  -6   4   9        2.85        3.50      0.68 o 
  -5   4   9      665.52      645.81      8.12 o 
  -4   4   9       32.80       42.42      1.19 o 
  -3   4   9       46.48       40.66      1.38 o 
  -2   4   9        6.07        6.36      0.56 o 
  -1   4   9      296.99      261.02      3.60 o 
   0   4   9        0.15        0.63      0.35 o 
   1   4   9      512.54      505.03     11.13 o 
   2   4   9        1.68        3.31      0.49 o 
   3   4   9      517.57      512.30      7.95 o 
   4   4   9      161.44      163.26      3.82 o 
   5   4   9      112.58      100.42      2.90 o 
   6   4   9      210.36      199.19      5.18 o 
   7   4   9        3.72        5.25      1.24 o 
   8   4   9       13.59       19.11      1.83 o 
 -10   5   9        7.27       11.29      1.46 o 
  -9   5   9        3.45        3.69      0.79 o 
  -8   5   9      108.86      102.65      2.26 o 
  -7   5   9        0.58        0.84      0.66 o 
  -6   5   9       33.00       23.89      1.07 o 
  -5   5   9       16.77       20.16      0.96 o 
  -4   5   9      349.47      333.65      5.00 o 
  -3   5   9      967.19     1035.96     12.36 o 
  -2   5   9     1229.59     1219.99     14.36 o 
  -1   5   9       25.09       19.67      0.81 o 
   0   5   9       82.74       73.61      2.05 o 
   1   5   9       23.35       29.36      1.06 o 
   2   5   9     1239.71     1263.77     16.15 o 
   3   5   9       63.07       65.89      2.18 o 
   4   5   9       41.28       42.62      1.90 o 
   5   5   9       39.85       38.74      1.84 o 
   6   5   9      137.75      139.99      4.81 o 
   7   5   9        2.79        5.75      1.29 o 
   8   5   9        3.20        3.48      1.42 o 
  -9   6   9       69.25       78.67      2.33 o 
  -8   6   9        0.09        0.09      0.72 o 
  -7   6   9       64.48       65.03      1.76 o 
  -6   6   9      104.26       92.06      2.01 o 
  -5   6   9       37.46       29.33      1.23 o 
  -4   6   9       13.68       15.83      0.93 o 
  -3   6   9      234.33      235.56      3.47 o 
  -2   6   9       94.50      109.94      2.01 o 
  -1   6   9      762.46      741.04      9.07 o 
   0   6   9      213.67      201.98      3.34 o 
   1   6   9       25.31       25.23      1.04 o 
   2   6   9       16.55       18.42      0.95 o 
   3   6   9       93.91      104.73      2.90 o 
   4   6   9        7.26        9.18      2.33 o 
   5   6   9      275.70      284.69      6.04 o 
   6   6   9      118.44      103.50      3.22 o 
   7   6   9       63.80       66.94      2.74 o 
  -9   7   9       38.60       48.32      1.93 o 
  -8   7   9      105.44      103.01      2.36 o 
  -7   7   9        0.01        0.08      0.69 o 
  -6   7   9      170.74      161.09      3.13 o 
  -5   7   9      300.59      303.88      4.43 o 
  -4   7   9       10.27       12.59      0.83 o 
  -3   7   9       91.18       91.99      1.86 o 
  -2   7   9       52.24       41.29      1.34 o 
  -1   7   9      184.13      192.64      3.30 o 
   0   7   9      200.03      214.53      3.56 o 
   1   7   9        0.03        0.00      0.51 o 
   2   7   9      542.37      511.33      7.22 o 
   3   7   9       28.39       33.27      1.62 o 
   4   7   9       65.73       69.37      3.56 o 
   5   7   9       43.17       44.29      2.13 o 
   6   7   9       72.38       73.59      2.77 o 
   7   7   9        4.15        4.31      1.42 o 
  -9   8   9        0.63        1.95      1.25 o 
  -8   8   9        0.09        0.73      0.93 o 
  -7   8   9       19.49       22.45      1.34 o 
  -6   8   9      446.66      441.31      6.11 o 
  -5   8   9      574.11      563.17      7.41 o 
  -4   8   9       21.38       22.28      1.25 o 
  -3   8   9       16.31       12.64      0.95 o 
  -2   8   9      152.94      164.75      3.04 o 
  -1   8   9      514.05      507.70      7.24 o 
   0   8   9        6.87        7.98      0.81 o 
   1   8   9       47.93       42.64      1.60 o 
   2   8   9      147.02      147.73      2.82 o 
   3   8   9       28.06       24.02      1.55 o 
   4   8   9      119.23      110.80      3.22 o 
   5   8   9       94.68       93.37      3.07 o 
   6   8   9        6.10        6.80      1.40 o 
   7   8   9       12.31       11.81      1.71 o 
  -8   9   9       18.55       27.42      2.12 o 
  -7   9   9       53.04       55.18      3.06 o 
  -6   9   9      116.22      108.39      2.93 o 
  -5   9   9        8.29       12.48      1.08 o 
  -4   9   9       45.58       43.01      1.55 o 
  -3   9   9      168.48      157.82      3.06 o 
  -2   9   9      121.91      115.26      2.49 o 
  -1   9   9       58.73       59.54      1.91 o 
   0   9   9       59.94       51.41      1.60 o 
   1   9   9      154.19      147.62      2.90 o 
   2   9   9      254.09      258.70      4.30 o 
   3   9   9        0.92        0.00      0.89 o 
   4   9   9       33.11       30.93      1.85 o 
   5   9   9        0.02        0.26      1.04 o 
   6   9   9       89.83      107.94      5.43 o 
  -7  10   9        7.69        8.43      1.29 o 
  -6  10   9       73.01       79.47      2.57 o 
  -5  10   9        1.79        3.07      1.05 o 
  -4  10   9        0.01        0.00      0.84 o 
  -3  10   9      317.06      288.60      4.77 o 
  -2  10   9       77.07       79.81      2.08 o 
  -1  10   9        2.09        3.75      0.80 o 
   0  10   9       32.55       36.85      1.63 o 
   1  10   9        4.42        6.42      0.90 o 
   2  10   9        2.10        2.07      0.86 o 
   3  10   9       89.40       87.62      2.89 o 
   4  10   9       31.86       38.06      2.53 o 
   5  10   9       28.72       29.62      1.98 o 
  -7  11   9       25.18       33.79      1.99 o 
  -6  11   9        2.96        2.58      1.14 o 
  -5  11   9        0.00        0.00      0.99 o 
  -4  11   9       35.68       35.96      1.79 o 
  -3  11   9       42.40       47.10      1.98 o 
  -2  11   9        6.90        3.06      0.93 o 
  -1  11   9       23.67       23.45      1.27 o 
   0  11   9        1.82        1.76      0.80 o 
   1  11   9       82.87       77.44      3.48 o 
   2  11   9       68.09       58.62      2.55 o 
   3  11   9       26.24       28.76      1.89 o 
   4  11   9        0.00        0.00      1.08 o 
   5  11   9        5.18        7.20      1.57 o 
  -6  12   9       33.81       38.98      2.08 o 
  -5  12   9       53.74       50.57      2.25 o 
  -4  12   9        1.03        0.92      1.02 o 
  -3  12   9       74.16       70.40      2.41 o 
  -2  12   9       97.84       98.93      2.85 o 
  -1  12   9        0.40        0.00      0.89 o 
   0  12   9       35.04       35.62      1.79 o 
   1  12   9      118.52      134.32      3.97 o 
   2  12   9       97.75      108.40      3.47 o 
   3  12   9       17.34       18.96      1.73 o 
   4  12   9       38.96       42.66      3.41 o 
  -5  13   9       29.12       27.84      1.96 o 
  -4  13   9       20.01       22.22      1.73 o 
  -3  13   9       30.32       29.10      1.80 o 
  -2  13   9       69.20       70.41      2.51 o 
  -1  13   9        0.09        0.00      0.97 o 
   0  13   9       15.87       19.03      1.55 o 
   1  13   9        3.70        3.92      1.13 o 
   2  13   9        0.31        0.00      2.43 o 
   3  13   9        0.56        1.25      1.47 o 
  -3  14   9       14.98       11.91      1.52 o 
  -2  14   9       51.25       55.32      3.76 o 
  -1  14   9        3.83        6.04      1.91 o 
   0  14   9       21.07       27.72      1.85 o 
   1  14   9       11.91       14.68      1.54 o 
 -10   0  10       21.05       21.86      3.61 o 
  -8   0  10       29.88       30.19      1.52 o 
  -6   0  10      318.28      316.34      5.33 o 
  -4   0  10       74.14       57.42      1.77 o 
  -2   0  10     1880.85     1804.81     24.94 o 
   0   0  10      291.30      298.03      7.11 o 
   2   0  10      212.31      217.44      3.68 o 
   4   0  10        2.76        1.58      0.78 o 
   6   0  10       17.26       13.47      2.60 o 
   8   0  10      146.59      148.81      4.17 o 
 -10   1  10        0.62        1.64      1.04 o 
  -9   1  10      192.47      184.26      5.69 o 
  -8   1  10       36.86       35.90      1.94 o 
  -7   1  10       92.65       89.67      1.97 o 
  -6   1  10       28.83       26.85      1.05 o 
  -5   1  10      324.26      321.54      4.46 o 
  -4   1  10       49.62       49.71      1.57 o 
  -3   1  10      147.14      131.89      2.17 o 
  -2   1  10        0.20        0.23      0.68 o 
  -1   1  10       30.29       35.51      0.81 o 
   0   1  10       27.17       34.04      0.80 o 
   1   1  10      368.41      379.89      4.33 o 
   2   1  10       18.31       14.28      0.56 o 
   3   1  10      212.98      204.47      2.95 o 
   4   1  10        0.20        0.00      0.50 o 
   5   1  10       36.89       34.21      1.90 o 
   6   1  10        0.35        0.29      0.63 o 
   7   1  10       38.10       38.39      1.42 o 
   8   1  10        8.75        7.72      1.51 o 
 -10   2  10       63.70       69.84      2.50 o 
  -9   2  10        2.69        3.00      0.81 o 
  -8   2  10       42.43       32.87      1.35 o 
  -7   2  10       74.74       75.00      1.82 o 
  -6   2  10      139.02      134.70      2.42 o 
  -5   2  10      162.50      156.05      2.59 o 
  -4   2  10       48.74       46.78      1.58 o 
  -3   2  10       32.83       37.33      1.09 o 
  -2   2  10     1391.01     1395.18     16.23 o 
  -1   2  10        0.30        0.23      0.51 o 
   0   2  10      248.54      253.93      3.79 o 
   1   2  10        0.58        0.00      0.38 o 
   2   2  10      318.55      289.70      7.20 o 
   3   2  10      226.51      231.87      4.15 o 
   4   2  10      632.99      612.87     14.18 o 
   5   2  10        0.00        0.36      0.74 o 
   6   2  10       49.41       50.26      1.88 o 
   7   2  10       12.07        9.16      1.67 o 
   8   2  10       61.00       68.26      2.86 o 
 -10   3  10        1.13        1.75      1.15 o 
  -9   3  10      139.67      139.03      3.05 o 
  -8   3  10        7.00        9.56      0.93 o 
  -7   3  10      453.18      432.34      5.95 o 
  -6   3  10        0.05        0.86      0.64 o 
  -5   3  10      141.47      143.56      2.50 o 
  -4   3  10      117.08      114.32      2.07 o 
  -3   3  10     1532.55     1563.69     18.22 o 
  -2   3  10      132.08      127.34      2.50 o 
  -1   3  10       66.29       64.81      2.01 o 
   0   3  10      523.36      532.61      7.26 o 
   1   3  10      423.47      392.34      8.93 o 
   2   3  10       28.36       25.81      1.69 o 
   3   3  10        7.72        7.11      0.79 o 
   4   3  10       79.10       69.74      2.01 o 
   5   3  10      202.35      198.93      3.95 o 
   6   3  10        5.30        5.14      1.22 o 
   7   3  10       22.47       19.20      2.33 o 
  -9   4  10        9.50        9.74      1.00 o 
  -8   4  10       86.60       86.62      2.07 o 
  -7   4  10       35.97       32.38      1.42 o 
  -6   4  10      110.04      109.92      2.20 o 
  -5   4  10      180.29      187.65      3.03 o 
  -4   4  10      107.96      101.52      1.95 o 
  -3   4  10       20.13       12.52      0.81 o 
  -2   4  10      753.75      752.00      9.19 o 
  -1   4  10       85.59       84.05      2.06 o 
   0   4  10      164.98      159.38      6.03 o 
   1   4  10        0.01        0.43      0.45 o 
   2   4  10      177.55      152.71      2.69 o 
   3   4  10       30.64       31.55      2.34 o 
   4   4  10      603.94      647.88     11.40 o 
   5   4  10        1.93        1.99      1.03 o 
   6   4  10       90.75       95.81      3.05 o 
   7   4  10       79.17       88.58      4.36 o 
  -9   5  10       23.68       25.71      1.58 o 
  -8   5  10        0.01        0.71      0.82 o 
  -7   5  10       25.51       26.34      1.28 o 
  -6   5  10       11.32       15.32      0.96 o 
  -5   5  10      150.42      140.50      2.53 o 
  -4   5  10        3.65        5.22      0.65 o 
  -3   5  10      566.69      567.74      7.22 o 
  -2   5  10      442.23      444.93      5.80 o 
  -1   5  10       53.44       48.73      1.26 o 
   0   5  10       85.27       81.37      1.97 o 
   1   5  10      405.28      393.68      5.67 o 
   2   5  10       52.41       59.85      1.77 o 
   3   5  10       40.09       40.16      1.77 o 
   4   5  10       71.35       67.95      2.41 o 
   5   5  10      405.67      414.69      8.09 o 
   6   5  10      179.78      175.55      4.47 o 
   7   5  10       30.30       35.51      2.99 o 
  -9   6  10        0.12        1.23      0.88 o 
  -8   6  10       12.55       11.67      1.07 o 
  -7   6  10       35.03       35.94      1.39 o 
  -6   6  10      861.22      873.42     10.89 o 
  -5   6  10       24.27       23.56      1.24 o 
  -4   6  10        4.73        3.46      0.64 o 
  -3   6  10       17.49       15.05      0.84 o 
  -2   6  10      162.92      147.68      2.48 o 
  -1   6  10       40.87       45.10      1.39 o 
   0   6  10      180.78      201.98      3.75 o 
   1   6  10      137.93      135.02      2.56 o 
   2   6  10      356.87      358.81      5.98 o 
   3   6  10      285.93      279.91      5.76 o 
   4   6  10        6.87        7.40      1.29 o 
   5   6  10       31.57       34.20      1.95 o 
   6   6  10       46.17       40.96      2.23 o 
   7   6  10        1.26        1.26      1.24 o 
  -9   7  10        9.22       10.01      1.14 o 
  -8   7  10       36.33       44.86      1.65 o 
  -7   7  10        0.69        1.42      0.77 o 
  -6   7  10      175.38      167.65      3.27 o 
  -5   7  10      100.02      103.58      2.18 o 
  -4   7  10       56.46       55.66      2.16 o 
  -3   7  10      251.00      226.12      3.82 o 
  -2   7  10       14.57       13.66      0.92 o 
  -1   7  10       11.89       10.90      0.87 o 
   0   7  10       10.65       10.28      1.12 o 
   1   7  10      399.43      394.32      5.82 o 
   2   7  10       10.35        9.78      1.13 o 
   3   7  10       11.78       11.45      1.24 o 
   4   7  10       26.19       26.43      1.70 o 
   5   7  10        2.99        5.47      1.25 o 
   6   7  10       41.16       43.95      3.02 o 
  -8   8  10       47.12       44.84      1.85 o 
  -7   8  10       72.77       69.28      2.13 o 
  -6   8  10        9.57       10.31      0.98 o 
  -5   8  10        1.23        1.90      0.82 o 
  -4   8  10       29.87       28.15      1.28 o 
  -3   8  10        1.07        1.36      0.69 o 
  -2   8  10        0.97        0.68      0.65 o 
  -1   8  10        5.17        5.41      0.79 o 
   0   8  10       47.43       47.75      2.33 o 
   1   8  10       37.26       38.73      1.58 o 
   2   8  10       14.58       11.04      1.05 o 
   3   8  10        0.14        0.00      0.91 o 
   4   8  10      170.48      178.07      4.43 o 
   5   8  10       76.79       76.32      2.82 o 
   6   8  10        0.11        0.94      1.25 o 
  -8   9  10       51.91       62.49      2.47 o 
  -7   9  10        9.31        7.04      1.41 o 
  -6   9  10      117.20      115.87      2.72 o 
  -5   9  10       44.22       41.82      1.62 o 
  -4   9  10        0.19        0.00      0.70 o 
  -3   9  10       60.38       55.23      1.74 o 
  -2   9  10        1.57        1.74      0.75 o 
  -1   9  10       22.45       25.52      1.46 o 
   0   9  10        0.73        0.00      0.65 o 
   1   9  10      585.94      584.69      9.26 o 
   2   9  10       59.45       55.58      2.34 o 
   3   9  10       18.93       19.96      1.61 o 
   4   9  10        9.09       10.86      1.47 o 
   5   9  10        5.92        7.41      1.45 o 
  -7  10  10       18.83       22.60      1.68 o 
  -6  10  10       70.50       60.40      2.33 o 
  -5  10  10       28.29       26.26      1.65 o 
  -4  10  10      141.54      137.71      2.96 o 
  -3  10  10       10.37       14.26      1.13 o 
  -2  10  10        1.55        1.40      0.80 o 
  -1  10  10      173.47      163.24      4.00 o 
   0  10  10      324.36      342.09      5.49 o 
   1  10  10       61.38       60.77      1.90 o 
   2  10  10        0.04        0.00      0.92 o 
   3  10  10       16.05       18.14      1.64 o 
   4  10  10        3.63        5.26      1.32 o 
   5  10  10        0.10        2.00      1.88 o 
  -6  11  10       19.12       18.64      1.64 o 
  -5  11  10        0.40        1.45      1.08 o 
  -4  11  10       39.04       40.68      2.35 o 
  -3  11  10        3.59        5.74      1.11 o 
  -2  11  10       12.06       13.93      1.15 o 
  -1  11  10        3.95        6.07      1.00 o 
   0  11  10       32.26       30.09      2.03 o 
   1  11  10        0.19        0.26      0.80 o 
   2  11  10       27.51       27.76      1.66 o 
   3  11  10       14.19       13.81      1.59 o 
   4  11  10        6.70        5.18      1.42 o 
  -5  12  10       30.77       33.66      2.01 o 
  -4  12  10        1.23        3.62      1.19 o 
  -3  12  10       31.32       33.72      1.85 o 
  -2  12  10       27.74       25.20      1.64 o 
  -1  12  10       33.19       33.12      1.88 o 
   0  12  10       15.87       15.89      1.44 o 
   1  12  10        7.39        5.79      1.00 o 
   2  12  10        5.45       11.29      1.59 o 
   3  12  10       48.80       41.58      2.34 o 
  -4  13  10       97.92       99.11      3.13 o 
  -3  13  10       23.22       22.51      1.76 o 
  -2  13  10        5.80        5.64      1.66 o 
  -1  13  10        0.88        1.01      1.14 o 
   0  13  10       10.11        9.28      1.34 o 
   1  13  10        3.57        7.78      1.35 o 
   2  13  10       17.61       23.69      2.45 o 
  -9   0  11        0.82        2.64      1.59 o 
  -7   0  11       48.68       41.37      2.88 o 
  -5   0  11       75.28       68.85      2.97 o 
  -3   0  11      913.39      833.53     18.20 o 
  -1   0  11     1529.14     1625.39     33.83 o 
   1   0  11      226.30      212.90      4.09 o 
   3   0  11      748.28      816.22     14.46 o 
   5   0  11       60.32       55.09      2.10 o 
   7   0  11       58.35       61.42      4.72 o 
 -10   1  11       63.83       71.55      6.77 o 
  -9   1  11       38.33       40.93      2.04 o 
  -8   1  11      274.10      292.88      4.48 o 
  -7   1  11       57.32       55.41      1.60 o 
  -6   1  11      115.16      120.03      2.29 o 
  -5   1  11      185.63      174.13      2.83 o 
  -4   1  11     1505.52     1491.73     17.49 o 
  -3   1  11        0.98        0.60      0.49 o 
  -2   1  11      127.31      119.76      2.05 o 
  -1   1  11      876.65      934.23     11.12 o 
   0   1  11      134.00      137.08      2.21 o 
   1   1  11        0.17        0.06      0.55 o 
   2   1  11       61.82       51.61      1.53 o 
   3   1  11        0.87        1.49      0.70 o 
   4   1  11      198.47      206.05      3.94 o 
   5   1  11       35.21       36.23      1.58 o 
   6   1  11       95.39       91.09      4.13 o 
   7   1  11       14.73       15.82      1.58 o 
  -9   2  11       32.35       36.13      1.52 o 
  -8   2  11        4.12        6.34      0.94 o 
  -7   2  11      659.26      677.24      8.71 o 
  -6   2  11        0.57        0.21      0.65 o 
  -5   2  11       49.07       52.03      1.43 o 
  -4   2  11      177.07      165.80      5.43 o 
  -3   2  11      578.61      579.93      7.94 o 
  -2   2  11        6.28        7.24      0.62 o 
  -1   2  11        2.09        2.65      0.54 o 
   0   2  11        3.45        4.35      0.96 o 
   1   2  11      270.85      253.28      5.89 o 
   2   2  11       12.80       11.41      0.88 o 
   3   2  11      120.71      119.87      2.65 o 
   4   2  11       39.99       43.47      1.65 o 
   5   2  11        8.99        6.83      2.45 o 
   6   2  11       51.47       54.28      2.00 o 
   7   2  11       70.17       75.62      2.94 o 
  -9   3  11       36.80       36.01      1.52 o 
  -8   3  11       34.88       36.51      1.43 o 
  -7   3  11        1.65        3.52      0.81 o 
  -6   3  11      122.66      111.15      2.24 o 
  -5   3  11       20.33       19.07      0.97 o 
  -4   3  11      856.60      816.83     10.03 o 
  -3   3  11       74.25       63.66      1.50 o 
  -2   3  11        0.61        0.63      0.40 o 
  -1   3  11        2.52        1.25      0.49 o 
   0   3  11      891.14      894.74     10.77 o 
   1   3  11        8.73        8.40      0.72 o 
   2   3  11       26.26       24.35      1.16 o 
   3   3  11       10.97        5.42      2.63 o 
   4   3  11       35.25       33.54      1.50 o 
   5   3  11        6.16        8.01      1.41 o 
   6   3  11       49.85       51.75      2.31 o 
   7   3  11       96.17      102.75      3.71 o 
  -9   4  11       18.02       22.47      1.32 o 
  -8   4  11        1.71        1.41      0.79 o 
  -7   4  11       85.55       84.73      2.02 o 
  -6   4  11       13.42       13.55      0.97 o 
  -5   4  11       69.50       68.04      1.69 o 
  -4   4  11        1.99        2.29      0.61 o 
  -3   4  11      547.14      521.61      7.31 o 
  -2   4  11       23.36       26.22      0.99 o 
  -1   4  11      606.21      608.83      7.64 o 
   0   4  11      284.79      263.21      5.47 o 
   1   4  11       34.89       27.44      1.44 o 
   2   4  11        2.00        2.13      0.67 o 
   3   4  11      325.81      324.00      6.38 o 
   4   4  11       24.10       26.48      1.62 o 
   5   4  11       40.93       40.40      2.00 o 
   6   4  11        3.66        2.83      1.19 o 
   7   4  11       52.62       62.34      3.91 o 
  -9   5  11       29.29       29.86      1.48 o 
  -8   5  11       87.73       87.48      2.18 o 
  -7   5  11       16.84       13.12      1.02 o 
  -6   5  11       12.33       11.24      0.93 o 
  -5   5  11       90.51       88.86      1.96 o 
  -4   5  11       23.75       18.78      1.13 o 
  -3   5  11        6.07        4.50      0.64 o 
  -2   5  11      122.22      126.12      2.26 o 
  -1   5  11       42.80       38.78      1.18 o 
   0   5  11      171.46      155.68      3.82 o 
   1   5  11      260.39      254.28      4.04 o 
   2   5  11      278.63      284.19      5.76 o 
   3   5  11        0.56        0.98      1.18 o 
   4   5  11      121.68      119.11      4.23 o 
   5   5  11      138.85      146.87      3.94 o 
   6   5  11        0.58        0.04      1.18 o 
  -9   6  11       10.21       12.54      1.21 o 
  -8   6  11        7.10        7.07      0.98 o 
  -7   6  11        9.91       13.72      1.06 o 
  -6   6  11       71.82       67.23      1.82 o 
  -5   6  11       76.37       67.09      1.71 o 
  -4   6  11       20.48       21.23      1.02 o 
  -3   6  11       77.56       75.20      1.72 o 
  -2   6  11      441.61      438.18      5.84 o 
  -1   6  11       29.54       28.38      1.36 o 
   0   6  11        5.82        3.06      1.39 o 
   1   6  11       31.12       25.72      1.14 o 
   2   6  11      210.31      211.60      4.70 o 
   3   6  11        9.33       10.18      1.26 o 
   4   6  11      161.41      169.71      4.20 o 
   5   6  11       31.92       35.27      2.04 o 
   6   6  11       16.18       21.16      1.86 o 
  -8   7  11        1.37        1.15      0.87 o 
  -7   7  11       19.26       18.21      1.20 o 
  -6   7  11      146.22      132.47      4.09 o 
  -5   7  11      135.30      154.62      2.83 o 
  -4   7  11       79.21       74.84      1.79 o 
  -3   7  11       10.25       11.10      0.93 o 
  -2   7  11        1.01        2.17      0.67 o 
  -1   7  11        3.17        4.42      0.75 o 
   0   7  11      303.14      257.21      4.25 o 
   1   7  11       18.04       23.51      1.14 o 
   2   7  11       51.40       46.85      2.05 o 
   3   7  11        4.16        6.41      1.14 o 
   4   7  11       42.66       47.27      2.24 o 
   5   7  11       67.76       72.96      2.83 o 
   6   7  11      111.75      118.65      3.75 o 
  -8   8  11        0.42        0.45      0.92 o 
  -7   8  11      126.01      117.37      3.93 o 
  -6   8  11        8.28        8.47      1.08 o 
  -5   8  11       70.83       68.41      2.01 o 
  -4   8  11       66.98       70.55      1.98 o 
  -3   8  11       41.94       41.19      1.52 o 
  -2   8  11       15.51       17.53      1.10 o 
  -1   8  11      149.29      141.76      2.86 o 
   0   8  11       37.47       35.37      1.40 o 
   1   8  11       47.88       46.22      2.24 o 
   2   8  11        0.05        0.27      0.94 o 
   3   8  11      183.64      180.32      4.47 o 
   4   8  11       62.94       70.00      3.44 o 
   5   8  11       21.62       22.42      2.32 o 
  -7   9  11        0.81        0.22      1.07 o 
  -6   9  11       23.35       29.51      1.52 o 
  -5   9  11        6.95        4.66      0.96 o 
  -4   9  11        0.38        1.76      1.22 o 
  -3   9  11       76.34       75.50      2.08 o 
  -2   9  11       64.37       67.47      3.04 o 
  -1   9  11        1.48        2.73      0.95 o 
   0   9  11       84.01       83.77      2.17 o 
   1   9  11        8.07       12.97      1.22 o 
   2   9  11        0.57        0.60      1.00 o 
   3   9  11        6.84        7.92      1.36 o 
   4   9  11      198.32      214.87      5.25 o 
   5   9  11       68.96       70.46      2.99 o 
  -7  10  11       13.85       16.92      1.60 o 
  -6  10  11        0.06        0.51      1.48 o 
  -5  10  11        1.31        1.02      1.00 o 
  -4  10  11        2.10        1.65      0.84 o 
  -3  10  11      234.19      217.35      4.03 o 
  -2  10  11        3.45        4.23      0.92 o 
  -1  10  11      152.26      157.90      3.23 o 
   0  10  11       51.01       50.16      1.79 o 
   1  10  11      114.02      114.69      3.82 o 
   2  10  11      142.96      140.79      5.96 o 
   3  10  11       11.41       12.00      1.56 o 
   4  10  11       84.48       89.01      5.69 o 
  -6  11  11        1.45        3.18      1.54 o 
  -5  11  11       89.68       92.66      3.73 o 
  -4  11  11       45.60       50.67      2.17 o 
  -3  11  11       33.43       37.42      1.90 o 
  -2  11  11      146.28      144.97      3.88 o 
  -1  11  11        3.72        2.11      0.75 o 
   0  11  11      102.39      101.12      2.59 o 
   1  11  11        5.46        7.25      1.09 o 
   2  11  11       35.94       38.87      3.73 o 
   3  11  11        0.01        1.09      1.28 o 
  -4  12  11        0.00        0.46      1.10 o 
  -3  12  11        3.10        0.88      1.08 o 
  -2  12  11        5.75        9.28      1.31 o 
  -1  12  11       24.91       29.55      1.79 o 
   0  12  11       40.30       40.94      1.99 o 
   1  12  11       46.94       48.88      4.79 o 
   2  12  11        0.44        1.90      1.57 o 
  -2  13  11        1.18        2.36      1.23 o 
  -1  13  11       41.13       42.92      2.17 o 
   0  13  11        0.25        0.00      1.10 o 
  -8   0  12       16.66       17.39      2.08 o 
  -6   0  12      225.60      219.77      6.40 o 
  -4   0  12       37.39       28.39      2.53 o 
  -2   0  12      309.38      316.77      7.93 o 
   0   0  12      734.63      703.40     15.57 o 
   2   0  12      271.09      246.11      9.51 o 
   4   0  12       71.52       47.54      3.68 o 
   6   0  12        4.00        8.05      2.50 o 
  -9   1  12      154.53      153.55      3.89 o 
  -8   1  12       21.32       24.44      1.66 o 
  -7   1  12       72.58       73.95      2.45 o 
  -6   1  12       36.52       42.09      1.81 o 
  -5   1  12      254.52      249.99      4.85 o 
  -4   1  12       52.51       54.86      1.92 o 
  -3   1  12        8.18        9.54      0.98 o 
  -2   1  12       22.02       16.90      1.50 o 
  -1   1  12      408.40      393.19      6.66 o 
   0   1  12     1918.27     1839.15     27.00 o 
   1   1  12       40.11       46.35      1.91 o 
   2   1  12        7.42        6.14      0.80 o 
   3   1  12      152.97      157.60      3.25 o 
   4   1  12        9.49       12.71      1.06 o 
   5   1  12       81.95       80.03      3.56 o 
   6   1  12       13.68       15.76      2.04 o 
  -9   2  12        8.23        7.43      1.37 o 
  -8   2  12      237.61      228.20      6.66 o 
  -7   2  12       28.12       33.85      1.37 o 
  -6   2  12       32.23       28.94      1.18 o 
  -5   2  12       10.67        9.21      0.82 o 
  -4   2  12      694.16      682.10      8.57 o 
  -3   2  12      160.48      166.74      2.71 o 
  -2   2  12      132.97      132.71      2.30 o 
  -1   2  12      962.08      985.27     11.80 o 
   0   2  12       62.40       50.48      2.39 o 
   1   2  12      176.82      167.84      3.53 o 
   2   2  12      136.63      155.90      3.54 o 
   3   2  12        7.78        5.66      0.89 o 
   4   2  12       33.54       29.68      2.33 o 
   5   2  12        3.54        2.96      0.93 o 
   6   2  12       38.89        9.78      1.45 o 
  -9   3  12       98.77      111.82      2.59 o 
  -8   3  12       33.85       33.78      1.43 o 
  -7   3  12       13.09       15.14      1.08 o 
  -6   3  12       87.19       84.00      1.96 o 
  -5   3  12      454.77      431.90      5.86 o 
  -4   3  12       25.57       28.40      1.11 o 
  -3   3  12       57.02       57.08      1.45 o 
  -2   3  12       11.94        9.74      0.97 o 
  -1   3  12      197.71      181.81      2.88 o 
   0   3  12      139.85      119.72      3.26 o 
   1   3  12        3.26        4.49      0.67 o 
   2   3  12       13.34       12.88      0.99 o 
   3   3  12      107.39      105.83      2.57 o 
   5   3  12       19.74       21.45      1.62 o 
   6   3  12       26.25       29.77      2.01 o 
  -9   4  12       12.62       17.61      1.41 o 
  -8   4  12       20.51       26.77      1.35 o 
  -7   4  12       68.90       71.40      2.76 o 
  -6   4  12      173.12      176.72      3.37 o 
  -5   4  12      167.12      164.69      3.38 o 
  -4   4  12       16.28       17.36      0.95 o 
  -3   4  12       37.36       33.99      1.29 o 
  -2   4  12      125.17      128.13      3.23 o 
  -1   4  12      303.63      295.30      4.19 o 
   0   4  12      182.51      161.64      4.49 o 
   1   4  12       63.84       66.49      1.66 o 
   2   4  12      196.63      167.27      7.43 o 
   3   4  12      282.48      244.64     14.05 o 
   4   4  12        0.27        0.00      1.28 o 
   5   4  12       23.05       24.98      1.75 o 
   6   4  12       37.92       45.93      2.38 o 
  -8   5  12        0.19        0.90      0.83 o 
  -7   5  12       55.71       53.82      1.72 o 
  -6   5  12        9.40       12.83      1.00 o 
  -5   5  12      333.59      320.87      4.71 o 
  -4   5  12        7.78        7.95      0.80 o 
  -3   5  12      219.29      216.91      3.40 o 
  -2   5  12       33.45       27.92      1.09 o 
  -1   5  12      183.38      161.63      2.94 o 
   0   5  12       27.62       30.35      4.13 o 
   1   5  12       51.92       41.91      1.42 o 
   2   5  12       17.88       17.35      1.72 o 
   3   5  12      196.06      196.17      4.57 o 
   4   5  12       45.39       44.03      2.22 o 
   5   5  12      281.57      294.54      6.58 o 
   6   5  12       13.06       15.06      2.09 o 
  -8   6  12       69.79       73.26      2.28 o 
  -7   6  12        6.42        4.33      0.90 o 
  -6   6  12       42.59       39.58      1.46 o 
  -5   6  12       26.22       28.51      1.25 o 
  -4   6  12      148.74      143.24      2.64 o 
  -3   6  12       66.49       59.38      1.56 o 
  -2   6  12      167.16      157.91      3.00 o 
  -1   6  12        2.48        0.69      0.65 o 
   0   6  12       21.65       19.71      1.19 o 
   1   6  12       66.96       57.68      1.69 o 
   2   6  12      243.91      248.52      6.21 o 
   3   6  12       54.32       63.48      2.47 o 
   4   6  12       22.07       22.63      1.75 o 
   5   6  12       10.57        8.32      1.48 o 
  -8   7  12        1.13        1.43      0.94 o 
  -7   7  12       38.27       32.45      1.46 o 
  -6   7  12        0.11        1.19      0.80 o 
  -5   7  12        0.45        0.99      0.73 o 
  -4   7  12       14.95       18.08      1.16 o 
  -3   7  12       10.36       12.09      1.02 o 
  -2   7  12       26.63       26.38      1.25 o 
  -1   7  12      164.01      158.21      3.07 o 
   0   7  12        0.02        0.22      0.67 o 
   1   7  12       24.68       21.71      1.34 o 
   2   7  12       70.61       73.19      2.62 o 
   3   7  12        0.25        0.98      1.16 o 
   4   7  12       17.06       16.14      1.63 o 
   5   7  12       10.08       12.36      1.70 o 
  -7   8  12       34.09       43.71      1.85 o 
  -6   8  12       60.69       60.85      2.12 o 
  -5   8  12       21.41       20.18      1.30 o 
  -4   8  12       35.06       32.37      1.45 o 
  -3   8  12       32.22       36.14      1.51 o 
  -2   8  12      283.00      279.70      5.18 o 
  -1   8  12       33.86       31.12      1.39 o 
   0   8  12       35.25       37.50      1.48 o 
   1   8  12       62.46       56.00      2.01 o 
   2   8  12       38.51       42.18      2.11 o 
   3   8  12      207.48      230.83      5.40 o 
   4   8  12        8.30        8.49      1.46 o 
   5   8  12       67.55       69.25      2.96 o 
  -7   9  12       67.68       68.25      3.73 o 
  -6   9  12       26.15       33.37      1.68 o 
  -5   9  12       30.25       27.60      1.48 o 
  -4   9  12       67.03       71.81      2.13 o 
  -3   9  12        6.19        7.77      1.39 o 
  -2   9  12       53.58       52.54      1.87 o 
  -1   9  12      142.19      142.43      3.01 o 
   0   9  12       84.42       83.11      2.22 o 
   1   9  12       91.57       78.81     12.84 o 
   2   9  12        6.83        7.75      1.39 o 
   3   9  12       25.33       28.51      2.48 o 
   4   9  12        6.05        9.51      1.63 o 
  -6  10  12        4.13        4.63      1.32 o 
  -5  10  12       36.56       34.96      1.68 o 
  -4  10  12       13.87       17.98      1.39 o 
  -3  10  12       32.16       34.14      1.58 o 
  -2  10  12       91.56       96.18      2.49 o 
  -1  10  12       53.64       65.57      2.05 o 
   0  10  12       27.76       26.74      1.45 o 
   1  10  12       22.09       24.68      1.81 o 
   2  10  12       17.88       21.67      1.88 o 
   3  10  12        1.01        0.74      1.31 o 
  -5  11  12        9.84       10.41      1.46 o 
  -4  11  12        0.28        1.25      1.12 o 
  -3  11  12        0.00        1.81      0.97 o 
  -2  11  12       11.16       13.72      1.41 o 
  -1  11  12        4.09        3.78      1.00 o 
   0  11  12      134.16      145.40      3.26 o 
   1  11  12       18.46       19.93      1.75 o 
   2  11  12       79.88       90.16      3.33 o 
  -3  12  12       76.19       84.24      2.86 o 
  -2  12  12       31.96       31.22      1.93 o 
  -1  12  12       17.20       23.06      1.73 o 
   0  12  12       24.09       28.95      1.65 o 
  -9   0  13       95.01      107.37      9.30 o 
  -7   0  13      208.04      218.07      6.69 o 
  -5   0  13      181.80      166.22      5.28 o 
  -3   0  13      150.43      158.95      4.93 o 
  -1   0  13       37.40       30.01      2.03 o 
   1   0  13      325.89      325.72     11.87 o 
   3   0  13        4.35        5.27      2.01 o 
   5   0  13       12.48        8.68      2.57 o 
  -9   1  13        4.77        7.72      1.43 o 
  -8   1  13       12.79       13.06      1.50 o 
  -7   1  13        0.30        0.00      0.91 o 
  -6   1  13       65.99       71.08      2.36 o 
  -5   1  13       14.39       17.62      1.32 o 
  -4   1  13       13.77       13.70      1.17 o 
  -3   1  13       37.41       46.73      2.44 o 
  -2   1  13      630.02      618.14      9.98 o 
  -1   1  13      315.78      272.79      5.06 o 
   0   1  13      408.09      389.96      6.68 o 
   1   1  13       22.55       25.68      1.91 o 
   2   1  13      108.55      101.21      4.03 o 
   3   1  13      132.58      125.99      4.47 o 
   4   1  13       31.42       30.82      2.38 o 
   5   1  13        3.95        4.89      1.51 o 
   6   1  13        1.52        1.74      1.57 o 
  -9   2  13       23.87       25.88      2.10 o 
  -8   2  13       73.41       80.88      2.77 o 
  -7   2  13       49.39       52.46      2.15 o 
  -6   2  13        0.97        0.90      1.16 o 
  -5   2  13        0.88        2.00      0.94 o 
  -4   2  13        0.78        1.66      1.13 o 
  -3   2  13      158.22      151.24      3.41 o 
  -2   2  13       98.13      105.03      2.67 o 
  -1   2  13        3.17        2.99      0.83 o 
   0   2  13      319.47      317.75      6.54 o 
   1   2  13       78.45       69.85      3.01 o 
   2   2  13       50.33       55.05      2.77 o 
   3   2  13       41.58       54.96      2.86 o 
   4   2  13        0.47        0.44      1.25 o 
   5   2  13       31.84       31.16      3.54 o 
   6   2  13        4.64        3.54      2.50 o 
  -8   3  13        4.50        6.47      1.26 o 
  -7   3  13      161.67      161.64      3.89 o 
  -6   3  13      169.35      179.50      3.15 o 
  -5   3  13        7.26        9.54      0.88 o 
  -4   3  13        1.81        2.44      0.68 o 
  -3   3  13       64.49       63.67      1.74 o 
  -2   3  13      189.09      172.09      3.15 o 
  -1   3  13       44.46       42.57      1.43 o 
   0   3  13        5.08        6.45      0.74 o 
   1   3  13        1.62        2.56      0.69 o 
   2   3  13       27.64       28.18      1.37 o 
   3   3  13        5.46        8.05      1.18 o 
   4   3  13      206.07      221.96      6.72 o 
   5   3  13       20.22        8.49      6.04 o 
  -8   4  13        2.62        1.71      0.89 o 
  -7   4  13       15.11       13.17      1.09 o 
  -6   4  13        0.40        0.68      0.75 o 
  -5   4  13      155.02      162.67      2.92 o 
  -4   4  13       24.37       26.06      1.12 o 
  -3   4  13      344.37      343.44      5.30 o 
  -2   4  13        2.00        2.95      0.65 o 
  -1   4  13       82.37       70.58      1.66 o 
   0   4  13      111.51       97.35      1.98 o 
   1   4  13      119.89      133.73      3.64 o 
   2   4  13        5.09        9.73      1.18 o 
   3   4  13       16.86        5.00      1.53 o 
   4   4  13        8.36        6.24      1.22 o 
   5   4  13        5.19        5.24      1.55 o 
  -8   5  13        8.54        9.59      1.12 o 
  -7   5  13       36.56       41.82      1.59 o 
  -6   5  13       34.26       32.07      1.37 o 
  -5   5  13       89.09       87.43      2.07 o 
  -4   5  13        6.55        7.18      0.80 o 
  -3   5  13       17.27       17.92      1.00 o 
  -2   5  13      104.62      103.23      2.58 o 
  -1   5  13       94.56       94.96      2.20 o 
   0   5  13       55.78       50.44      2.30 o 
   2   5  13       12.11       11.58      1.29 o 
   3   5  13       36.42       43.00      2.07 o 
   4   5  13       22.73       27.61      2.38 o 
   5   5  13        2.49        2.13      1.31 o 
  -8   6  13        0.05        0.00      0.91 o 
  -7   6  13        4.12        1.95      0.91 o 
  -6   6  13        5.38        5.59      1.04 o 
  -5   6  13       46.57       46.21      1.58 o 
  -4   6  13       96.43      106.51      2.26 o 
  -3   6  13       50.89       53.07      2.35 o 
  -2   6  13      224.34      220.25      3.86 o 
  -1   6  13        0.22        0.00      0.66 o 
   0   6  13        6.68        4.56      1.22 o 
   1   6  13       84.78       86.51      2.39 o 
   2   6  13      116.78      118.85      3.49 o 
   3   6  13       20.97       24.92      1.77 o 
   4   6  13       79.91       89.54      3.50 o 
   5   6  13       18.69       20.13      1.91 o 
  -7   7  13        1.54        1.08      0.88 o 
  -6   7  13      256.15      253.49      4.19 o 
  -5   7  13        0.66        1.74      0.86 o 
  -4   7  13       23.21       22.00      1.28 o 
  -3   7  13       88.03       78.64      2.11 o 
  -2   7  13       12.34       14.06      1.38 o 
  -1   7  13        1.02        2.18      0.75 o 
   0   7  13       18.70       21.96      1.50 o 
   1   7  13       35.17       37.53      1.73 o 
   2   7  13       71.20       74.09      3.84 o 
   3   7  13       27.52       27.42      1.90 o 
   4   7  13       37.98       38.72      2.25 o 
  -7   8  13       31.85       35.09      1.83 o 
  -6   8  13       91.85       98.25      2.66 o 
  -5   8  13        1.36        2.27      0.90 o 
  -4   8  13       10.09       11.31      1.13 o 
  -3   8  13       14.87       13.62      1.15 o 
  -2   8  13       50.72       56.91      1.87 o 
  -1   8  13       23.44       22.09      1.45 o 
   0   8  13        3.24        1.92      0.81 o 
   1   8  13      136.71      136.55      4.85 o 
   2   8  13       38.25       35.59      2.07 o 
   3   8  13        6.80        6.87      1.47 o 
   4   8  13       11.84        9.83      1.70 o 
  -6   9  13        0.38        3.79      2.86 o 
  -5   9  13      103.21      109.25      2.77 o 
  -4   9  13        0.77        2.39      0.91 o 
  -3   9  13       23.07       25.50      1.43 o 
  -2   9  13       54.34       54.19      1.90 o 
  -1   9  13      176.59      163.53      3.35 o 
   0   9  13       43.22       45.65      2.00 o 
   1   9  13       53.27       53.93      2.12 o 
   2   9  13       18.92       21.97      1.91 o 
   3   9  13        0.71        1.06      1.32 o 
  -5  10  13        2.09        0.90      1.01 o 
  -4  10  13        7.71       10.85      1.24 o 
  -3  10  13        8.09       11.98      1.25 o 
  -2  10  13       52.46       52.96      2.40 o 
  -1  10  13       36.87       36.77      1.69 o 
   0  10  13        9.84        9.83      1.18 o 
   1  10  13        0.08        1.31      1.23 o 
   2  10  13       38.12       48.09      2.53 o 
  -3  11  13       34.98       39.74      1.85 o 
  -2  11  13       45.80       51.36      2.03 o 
  -1  11  13       33.99       35.85      1.74 o 
   0  11  13        0.94        1.11      1.04 o 
  -8   0  14      128.52      142.11      5.39 o 
  -6   0  14       63.17       57.89      3.19 o 
  -4   0  14      519.15      505.04     12.22 o 
  -2   0  14       24.16       31.14      5.10 o 
   0   0  14      125.66      120.67      5.73 o 
   2   0  14        0.14        1.53      1.74 o 
   4   0  14        0.32        0.00      1.74 o 
  -8   1  14       34.07       38.07      2.89 o 
  -7   1  14      154.42      170.13      4.13 o 
  -6   1  14        0.49        0.54      1.10 o 
  -5   1  14        0.68        0.00      0.84 o 
  -4   1  14        3.80        4.53      1.15 o 
  -3   1  14       85.20       80.68      2.40 o 
  -2   1  14        1.87        0.71      0.82 o 
  -1   1  14      109.93      105.33      2.70 o 
   0   1  14       14.51       16.13      1.20 o 
   1   1  14       76.89       71.26      3.68 o 
   2   1  14        1.86        1.64      1.25 o 
   3   1  14      173.43      169.35      5.55 o 
   4   1  14       41.11       34.62      2.55 o 
   5   1  14        7.76        9.13      2.15 o 
  -8   2  14       20.56       28.14      1.93 o 
  -7   2  14       23.56       28.22      2.46 o 
  -6   2  14        5.76        5.88      1.15 o 
  -5   2  14        0.68        0.85      0.84 o 
  -4   2  14      253.02      253.54      5.03 o 
  -3   2  14       75.67       82.35      2.45 o 
  -2   2  14       78.64       75.17      2.27 o 
  -1   2  14       13.58       12.91      1.53 o 
   0   2  14      120.12      115.18      6.67 o 
   1   2  14       29.25       34.12      2.26 o 
   2   2  14        1.68        1.17      1.20 o 
   3   2  14       30.62       32.74      2.40 o 
   4   2  14       14.01        6.66      2.36 o 
   5   2  14        0.39        0.00      2.15 o 
  -8   3  14       45.80       52.27      2.51 o 
  -7   3  14       14.06       14.86      1.92 o 
  -6   3  14        3.84        5.32      1.19 o 
  -5   3  14      143.44      147.45      3.55 o 
  -4   3  14        0.59        0.00      0.79 o 
  -3   3  14      141.23      142.42      3.36 o 
  -2   3  14        0.04        0.00      0.78 o 
  -1   3  14      104.06       94.80      2.96 o 
   0   3  14        8.84       13.24      1.14 o 
   1   3  14        0.42        1.70      1.15 o 
   2   3  14        4.08        6.05      1.40 o 
   3   3  14       17.12       21.59      3.12 o 
   4   3  14        1.71        1.04      2.08 o 
   5   3  14        3.74        4.51      2.64 o 
  -8   4  14        4.78        5.36      1.37 o 
  -7   4  14       11.48       13.39      1.49 o 
  -6   4  14        0.56        0.00      0.96 o 
  -5   4  14        0.44        0.96      0.90 o 
  -4   4  14       47.03       48.57      2.40 o 
  -3   4  14       10.80       13.13      1.01 o 
  -2   4  14       24.90       23.33      1.06 o 
  -1   4  14        0.87        1.56      0.65 o 
   0   4  14       32.28       33.90      1.33 o 
   1   4  14       75.45       83.68      3.65 o 
   2   4  14      100.24      119.36      6.89 o 
   3   4  14        4.54        7.46      1.31 o 
   4   4  14        3.66        3.27      1.29 o 
  -7   5  14        0.01        1.28      0.92 o 
  -6   5  14       16.87       19.79      1.32 o 
  -5   5  14        0.72        0.58      0.76 o 
  -4   5  14       33.98       36.80      1.68 o 
  -3   5  14       12.29       12.10      0.95 o 
  -2   5  14        0.77        1.21      0.68 o 
  -1   5  14       34.13       41.65      1.92 o 
   0   5  14       11.04        6.10      0.86 o 
   1   5  14       18.68       21.92      1.54 o 
   2   5  14        5.13        1.85      0.83 o 
   3   5  14       63.55       34.97      5.03 o 
   4   5  14      176.46      206.78      5.10 o 
  -7   6  14       18.34       22.56      1.52 o 
  -6   6  14        0.19        0.00      0.83 o 
  -5   6  14        2.89        2.54      0.84 o 
  -4   6  14       25.93       21.74      1.29 o 
  -3   6  14       23.49       28.73      1.38 o 
  -2   6  14       28.89       23.44      1.26 o 
  -1   6  14        2.32        2.55      0.82 o 
   0   6  14      157.03      145.78      3.32 o 
   1   6  14       32.72       40.57      2.03 o 
   2   6  14       12.95       14.43      1.56 o 
   3   6  14       28.41       31.37      2.01 o 
   4   6  14        2.27        2.92      1.42 o 
  -6   7  14      228.60      240.48      4.65 o 
  -5   7  14        4.09        2.90      0.97 o 
  -4   7  14       10.08       10.83      1.13 o 
  -3   7  14       11.96        9.42      1.09 o 
  -2   7  14       35.99       33.98      1.50 o 
  -1   7  14        7.96        8.24      1.00 o 
   0   7  14       12.37       13.24      1.23 o 
   1   7  14        0.01        1.11      1.87 o 
   2   7  14       69.28       87.46      3.02 o 
   3   7  14        7.06        7.87      1.63 o 
  -6   8  14      112.09      116.90      3.86 o 
  -5   8  14       78.60       82.11      2.67 o 
  -4   8  14        7.10        6.33      1.05 o 
  -3   8  14       44.99       46.39      1.79 o 
  -2   8  14        0.44        1.07      0.82 o 
  -1   8  14        2.44        3.73      0.91 o 
   0   8  14       17.49       14.85      1.32 o 
   1   8  14       11.81       13.98      1.54 o 
   2   8  14       47.31       53.35      2.61 o 
  -5   9  14        8.55        8.47      1.26 o 
  -4   9  14        0.08        0.00      0.88 o 
  -3   9  14        0.14        0.84      0.92 o 
  -2   9  14       16.01       21.70      1.42 o 
  -1   9  14       24.59       23.94      1.45 o 
   0   9  14        4.22        4.24      1.15 o 
   1   9  14       13.90       12.84      1.62 o 
   2   9  14       33.92       43.04      2.45 o 
  -3  10  14       36.48       42.17      2.03 o 
  -2  10  14        2.72        4.52      1.11 o 
  -1  10  14        5.92        6.76      1.15 o 
   0  10  14       23.68       21.37      1.68 o 
  -7   0  15       27.94       23.67      2.55 o 
  -5   0  15        0.04        0.00      1.80 o 
  -3   0  15       52.07       44.63      2.63 o 
  -1   0  15      170.79      159.64      5.15 o 
   1   0  15       23.82       33.80      3.40 o 
   3   0  15        1.30        2.85      2.15 o 
  -7   1  15       21.51       19.78      1.70 o 
  -6   1  15       19.85       22.92      1.65 o 
  -5   1  15       56.23       56.09      3.34 o 
  -4   1  15        0.18        0.50      0.92 o 
  -3   1  15        3.69        5.73      1.03 o 
  -2   1  15       17.42       17.49      1.44 o 
  -1   1  15      228.54      200.42      4.21 o 
   0   1  15       43.07       45.04      2.19 o 
   1   1  15        0.05        0.10      1.18 o 
   2   1  15       83.20       92.96      3.90 o 
   3   1  15       69.28       61.71      3.29 o 
   4   1  15       12.69       14.03      2.06 o 
  -7   2  15        7.62       10.26      1.48 o 
  -6   2  15        9.16       14.72      1.47 o 
  -5   2  15      143.82      141.54      3.58 o 
  -4   2  15        9.55        8.51      1.19 o 
  -3   2  15       36.75       41.16      1.85 o 
  -2   2  15       19.71       18.54      1.33 o 
  -1   2  15      106.30       95.46      2.63 o 
   0   2  15        3.05        5.54      1.18 o 
   1   2  15       27.12       24.21      2.08 o 
   2   2  15        5.37        3.69      1.49 o 
   3   2  15        1.65        1.45      1.63 o 
   4   2  15        7.96        5.83      2.57 o 
  -7   3  15       51.65       59.20      2.45 o 
  -6   3  15       10.77        9.66      1.34 o 
  -5   3  15        1.32        0.94      0.98 o 
  -4   3  15       30.98       29.74      1.69 o 
  -3   3  15        0.05        0.32      0.86 o 
  -2   3  15       71.60       76.31      2.38 o 
  -1   3  15        8.07        7.24      1.83 o 
   0   3  15       17.06       15.25      2.92 o 
   1   3  15        2.17        0.00      1.13 o 
   2   3  15       27.17       27.00      3.33 o 
   3   3  15        6.68       18.60      3.19 o 
   4   3  15       17.91       18.95      3.47 o 
  -7   4  15        3.63        2.09      1.25 o 
  -6   4  15       25.34       27.19      1.79 o 
  -5   4  15       17.73       19.66      1.77 o 
  -4   4  15       49.47       52.08      2.09 o 
  -3   4  15       52.44       53.97      2.43 o 
  -2   4  15        4.78        5.39      1.20 o 
  -1   4  15       37.46       34.19      1.90 o 
   0   4  15       70.21       71.66      3.31 o 
   1   4  15       87.03       75.03      4.86 o 
   2   4  15        4.33        8.12      2.50 o 
   3   4  15        0.05        0.00      2.22 o 
  -6   5  15       65.84       68.71      2.60 o 
  -5   5  15        0.34        1.14      1.22 o 
  -4   5  15        2.39        2.56      0.99 o 
  -3   5  15       46.70       51.35      2.79 o 
  -2   5  15       77.44       77.12      4.22 o 
  -1   5  15      130.39      128.67      3.88 o 
   0   5  15        0.21        0.41      1.27 o 
   1   5  15        1.05        0.00      1.74 o 
   2   5  15       78.31       69.34      5.07 o 
   3   5  15       81.88       76.14      5.62 o 
  -6   6  15       12.77        8.79      1.58 o 
  -5   6  15      102.48      103.97      2.65 o 
  -4   6  15        4.16        8.12      1.08 o 
  -3   6  15        1.61        1.17      0.88 o 
  -2   6  15       30.67       32.97      1.93 o 
  -1   6  15        0.75        1.04      0.82 o 
   0   6  15        1.09        2.21      0.91 o 
   1   6  15        5.22        7.82      1.30 o 
   2   6  15       36.32       31.78      3.68 o 
   3   6  15        0.42        1.58      1.32 o 
  -5   7  15        0.76        2.03      1.03 o 
  -4   7  15       31.58       35.38      1.66 o 
  -3   7  15      114.37      120.23      2.85 o 
  -2   7  15        2.76        5.30      1.02 o 
  -1   7  15        3.77        6.72      1.08 o 
   0   7  15       14.29       16.41      1.77 o 
   1   7  15        5.56        6.97      1.31 o 
   2   7  15        2.15        3.40      1.36 o 
  -4   8  15       26.61       31.18      1.65 o 
  -3   8  15        0.28        0.00      0.90 o 
  -2   8  15       18.97       21.81      1.43 o 
  -1   8  15       15.89       18.12      1.37 o 
   0   8  15       75.33       83.40      3.04 o 
   1   8  15        6.65        6.92      1.44 o 
  -3   9  15        2.81        0.75      1.00 o 
  -2   9  15        1.76        3.17      1.05 o 
  -1   9  15       16.76       21.89      1.47 o 
  -6   0  16        6.30        8.47      1.96 o 
  -4   0  16       39.97       47.94      2.91 o 
  -2   0  16        0.05        0.00      1.15 o 
   0   0  16      728.51      689.47     23.18 o 
   2   0  16        0.13        0.00      1.67 o 
  -6   1  16       15.69       16.07      1.58 o 
  -5   1  16        0.00        0.00      0.95 o 
  -4   1  16       50.15       40.21      2.65 o 
  -3   1  16       43.27       49.12      2.07 o 
  -2   1  16        0.07        0.11      1.28 o 
  -1   1  16      137.70      135.73      3.38 o 
   0   1  16       17.08       15.13      2.09 o 
   1   1  16       22.37       23.11      2.18 o 
   2   1  16        2.55        0.51      1.42 o 
   3   1  16       41.82       48.22      3.11 o 
  -6   2  16        5.13        9.44      1.42 o 
  -5   2  16        9.16        8.57      1.31 o 
  -4   2  16       83.34       88.66      2.77 o 
  -3   2  16        4.14        4.50      1.12 o 
  -2   2  16        0.02        1.37      0.92 o 
  -1   2  16        0.16        0.13      0.92 o 
   0   2  16        9.43        5.48      2.22 o 
   1   2  16        3.96        5.03      1.55 o 
   2   2  16       10.26       11.54      1.93 o 
   3   2  16        1.27        0.00      1.94 o 
  -6   3  16       14.46       16.33      1.61 o 
  -5   3  16        1.37        1.88      1.10 o 
  -4   3  16       95.27       90.73      2.82 o 
  -3   3  16        8.20        8.41      1.22 o 
  -2   3  16       17.53       20.88      1.46 o 
  -1   3  16       32.37       26.84      1.86 o 
   0   3  16       16.79       19.19      2.92 o 
   1   3  16      129.68      126.94      6.87 o 
   2   3  16        0.07        0.00      1.94 o 
  -6   4  16       32.31       31.13      2.07 o 
  -5   4  16        3.99        3.09      1.23 o 
  -4   4  16        4.23        5.10      1.20 o 
  -3   4  16       30.40       27.63      1.92 o 
  -2   4  16       24.13       24.49      1.53 o 
  -1   4  16        0.00        0.52      1.05 o 
   0   4  16       97.33       90.71      5.62 o 
   1   4  16        2.39        2.29      2.22 o 
   2   4  16        1.11        0.00      2.15 o 
  -5   5  16       10.23       10.53      1.44 o 
  -4   5  16        3.58        4.89      1.17 o 
  -3   5  16       12.71       14.31      2.01 o 
  -2   5  16       17.52       22.23      2.28 o 
  -1   5  16        0.06        0.41      1.30 o 
   0   5  16        8.34        8.19      2.57 o 
   1   5  16       11.72       10.76      2.85 o 
   2   5  16        6.70        5.27      2.57 o 
  -5   6  16      108.94      115.08      4.88 o 
  -4   6  16        1.75        1.53      1.37 o 
  -3   6  16       32.43       32.32      2.18 o 
  -2   6  16       22.95       22.68      1.89 o 
  -1   6  16        3.86        4.15      1.69 o 
   0   6  16        3.78        5.69      2.50 o 
   1   6  16        6.69        5.41      2.71 o 
  -4   7  16       29.64       31.71      2.31 o 
  -3   7  16        4.31        7.38      1.60 o 
  -2   7  16       12.17       12.69      1.29 o 
  -1   7  16       15.79       17.01      1.31 o 
   0   7  16        0.51        0.62      1.15 o 
  -5   0  17       44.42       58.94      3.51 o 
  -3   0  17       12.13       17.82      2.18 o 
  -1   0  17        7.46       15.93      4.20 o 
   1   0  17       12.96       16.31      2.92 o 
  -5   1  17       17.35       13.39      1.55 o 
  -4   1  17        8.47        9.79      1.39 o 
  -3   1  17        6.65       10.98      1.38 o 
  -2   1  17       52.13       58.05      2.28 o 
  -1   1  17       20.87       15.52      1.64 o 
   0   1  17       70.84       65.24      4.79 o 
   1   1  17        3.54        4.95      2.98 o 
  -5   2  17        8.08       11.28      1.51 o 
  -4   2  17        0.54        0.48      1.09 o 
  -3   2  17        0.01        0.00      0.99 o 
  -2   2  17        0.78        1.46      1.06 o 
  -1   2  17      231.46      222.37      5.56 o 
   0   2  17       17.41       14.02      2.85 o 
   1   2  17       34.58       37.81      2.77 o 
  -5   3  17        0.46        0.29      1.17 o 
  -4   3  17       22.01       29.98      1.90 o 
  -3   3  17        0.33        2.48      1.13 o 
  -2   3  17       17.44       22.45      1.60 o 
  -1   3  17       12.60        7.68      3.47 o 
   0   3  17       53.54       44.42      4.23 o 
   1   3  17        1.68        0.62      2.15 o 
  -4   4  17        1.55        0.00      1.11 o 
  -3   4  17        0.17        0.01      0.92 o 
  -2   4  17        1.73        3.02      1.27 o 
  -1   4  17        2.11        2.43      2.81 o 
   0   4  17       17.18       13.60      2.98 o 
  -3   5  17       22.40       21.05      1.95 o 
  -2   5  17       53.74       56.36      2.68 o 
  -1   5  17       16.34       10.90      2.64 o 
  -2   0  18       17.60       35.43      5.03 o 
  -2   1  18        5.17        4.10      1.27 o 
                                                 
